# Supplementary material for: Dual-wavelength UV-visible metalens for multispectral photoacoustic microscopy: A simulation study
Source: Photoacoustics. 2023 Aug 16;32:100545. doi: 10.1016/j.pacs.2023.100545 (PMC10461252; doi:10.1016/j.pacs.2023.100545)
Supplement: Supplementary file 2 — Supplementary material [file mmc2.xlsx]

## Sheet: Metalens parameters
Layer 1 (cylinder embedding medium - Air)						Layer 2 (cylinder embedding medium - SOG)
X_coordinate (m)	Y_coordinate (m)	Diameter (m)	Height (m)			X_coordinate (m)	Y_coordinate (m)	Diameter (m)	Height (m)
-1.483e-05	-2.25e-06	9.5e-08	8e-07			-1.483e-05	-2.25e-06	1.3e-07	6e-07
-1.483e-05	-2.08e-06	1.2e-07	8e-07			-1.483e-05	-2.08e-06	8e-08	6e-07
-1.483e-05	-1.91e-06	1.25e-07	8e-07			-1.483e-05	-1.91e-06	7.5e-08	6e-07
-1.483e-05	-1.74e-06	1.2e-07	8e-07			-1.483e-05	-1.74e-06	9e-08	6e-07
-1.483e-05	-1.57e-06	1.3e-07	8e-07			-1.483e-05	-1.57e-06	7.5e-08	6e-07
-1.483e-05	-1.4e-06	1.35e-07	8e-07			-1.483e-05	-1.4e-06	6e-08	6e-07
-1.483e-05	-1.23e-06	1.3e-07	8e-07			-1.483e-05	-1.23e-06	8e-08	6e-07
-1.483e-05	-1.06e-06	1.3e-07	8e-07			-1.483e-05	-1.06e-06	8.5e-08	6e-07
-1.483e-05	-8.9e-07	1.3e-07	8e-07			-1.483e-05	-8.9e-07	8.5e-08	6e-07
-1.483e-05	-7.2e-07	1.3e-07	8e-07			-1.483e-05	-7.2e-07	9e-08	6e-07
-1.483e-05	-5.5e-07	1.35e-07	8e-07			-1.483e-05	-5.5e-07	7.5e-08	6e-07
-1.483e-05	-3.8e-07	1.35e-07	8e-07			-1.483e-05	-3.8e-07	7.5e-08	6e-07
-1.483e-05	-2.1e-07	1.35e-07	8e-07			-1.483e-05	-2.1e-07	7.5e-08	6e-07
-1.483e-05	-4e-08	1.35e-07	8e-07			-1.483e-05	-4e-08	7.5e-08	6e-07
-1.483e-05	1.3e-07	1.35e-07	8e-07			-1.483e-05	1.3e-07	7.5e-08	6e-07
-1.483e-05	3e-07	1.35e-07	8e-07			-1.483e-05	3e-07	7.5e-08	6e-07
-1.483e-05	4.7e-07	1.35e-07	8e-07			-1.483e-05	4.7e-07	7.5e-08	6e-07
-1.483e-05	6.4e-07	1.3e-07	8e-07			-1.483e-05	6.4e-07	9e-08	6e-07
-1.483e-05	8.1e-07	1.3e-07	8e-07			-1.483e-05	8.1e-07	9e-08	6e-07
-1.483e-05	9.8e-07	1.3e-07	8e-07			-1.483e-05	9.8e-07	8.5e-08	6e-07
-1.483e-05	1.15e-06	1.35e-07	8e-07			-1.483e-05	1.15e-06	6.5e-08	6e-07
-1.483e-05	1.32e-06	1.35e-07	8e-07			-1.483e-05	1.32e-06	6e-08	6e-07
-1.483e-05	1.49e-06	1.35e-07	8e-07			-1.483e-05	1.49e-06	6e-08	6e-07
-1.483e-05	1.66e-06	1.3e-07	8e-07			-1.483e-05	1.66e-06	7.5e-08	6e-07
-1.483e-05	1.83e-06	1.3e-07	8e-07			-1.483e-05	1.83e-06	6.5e-08	6e-07
-1.483e-05	2e-06	1.2e-07	8e-07			-1.483e-05	2e-06	8.5e-08	6e-07
-1.483e-05	2.17e-06	1.25e-07	8e-07			-1.483e-05	2.17e-06	6.5e-08	6e-07
-1.466e-05	-3.1e-06	1.2e-07	8e-07			-1.466e-05	-3.1e-06	8e-08	6e-07
-1.466e-05	-2.93e-06	1.25e-07	8e-07			-1.466e-05	-2.93e-06	7.5e-08	6e-07
-1.466e-05	-2.76e-06	1.3e-07	8e-07			-1.466e-05	-2.76e-06	7.5e-08	6e-07
-1.466e-05	-2.59e-06	1.3e-07	8e-07			-1.466e-05	-2.59e-06	8e-08	6e-07
-1.466e-05	-2.42e-06	1.3e-07	8e-07			-1.466e-05	-2.42e-06	8.5e-08	6e-07
-1.466e-05	-2.25e-06	1.35e-07	8e-07			-1.466e-05	-2.25e-06	7.5e-08	6e-07
-1.466e-05	-2.08e-06	1.35e-07	8e-07			-1.466e-05	-2.08e-06	8e-08	6e-07
-1.466e-05	-1.91e-06	1.35e-07	8e-07			-1.466e-05	-1.91e-06	8.5e-08	6e-07
-1.466e-05	-1.74e-06	1.35e-07	8e-07			-1.466e-05	-1.74e-06	9e-08	6e-07
-1.466e-05	-1.57e-06	8.5e-08	8e-07			-1.466e-05	-1.57e-06	7.5e-08	6e-07
-1.466e-05	-1.4e-06	9e-08	8e-07			-1.466e-05	-1.4e-06	6e-08	6e-07
-1.466e-05	-1.23e-06	9e-08	8e-07			-1.466e-05	-1.23e-06	6e-08	6e-07
-1.466e-05	-1.06e-06	9e-08	8e-07			-1.466e-05	-1.06e-06	6.5e-08	6e-07
-1.466e-05	-8.9e-07	8.5e-08	8e-07			-1.466e-05	-8.9e-07	8.5e-08	6e-07
-1.466e-05	-7.2e-07	8.5e-08	8e-07			-1.466e-05	-7.2e-07	8.5e-08	6e-07
-1.466e-05	-5.5e-07	9e-08	8e-07			-1.466e-05	-5.5e-07	7.5e-08	6e-07
-1.466e-05	-3.8e-07	9e-08	8e-07			-1.466e-05	-3.8e-07	7.5e-08	6e-07
-1.466e-05	-2.1e-07	9e-08	8e-07			-1.466e-05	-2.1e-07	7.5e-08	6e-07
-1.466e-05	-4e-08	9e-08	8e-07			-1.466e-05	-4e-08	7.5e-08	6e-07
-1.466e-05	1.3e-07	9e-08	8e-07			-1.466e-05	1.3e-07	7.5e-08	6e-07
-1.466e-05	3e-07	9e-08	8e-07			-1.466e-05	3e-07	7.5e-08	6e-07
-1.466e-05	4.7e-07	9e-08	8e-07			-1.466e-05	4.7e-07	7.5e-08	6e-07
-1.466e-05	6.4e-07	8e-08	8e-07			-1.466e-05	6.4e-07	1e-07	6e-07
-1.466e-05	8.1e-07	8.5e-08	8e-07			-1.466e-05	8.1e-07	8.5e-08	6e-07
-1.466e-05	9.8e-07	9e-08	8e-07			-1.466e-05	9.8e-07	6.5e-08	6e-07
-1.466e-05	1.15e-06	8.5e-08	8e-07			-1.466e-05	1.15e-06	8e-08	6e-07
-1.466e-05	1.32e-06	9e-08	8e-07			-1.466e-05	1.32e-06	6e-08	6e-07
-1.466e-05	1.49e-06	8.5e-08	8e-07			-1.466e-05	1.49e-06	7.5e-08	6e-07
-1.466e-05	1.66e-06	8e-08	8e-07			-1.466e-05	1.66e-06	8.5e-08	6e-07
-1.466e-05	1.83e-06	1.35e-07	8e-07			-1.466e-05	1.83e-06	9e-08	6e-07
-1.466e-05	2e-06	1.35e-07	8e-07			-1.466e-05	2e-06	8.5e-08	6e-07
-1.466e-05	2.17e-06	1.3e-07	8e-07			-1.466e-05	2.17e-06	9.5e-08	6e-07
-1.466e-05	2.34e-06	1.3e-07	8e-07			-1.466e-05	2.34e-06	9e-08	6e-07
-1.466e-05	2.51e-06	1.35e-07	8e-07			-1.466e-05	2.51e-06	6.5e-08	6e-07
-1.466e-05	2.68e-06	1.35e-07	8e-07			-1.466e-05	2.68e-06	6e-08	6e-07
-1.466e-05	2.85e-06	1.2e-07	8e-07			-1.466e-05	2.85e-06	9e-08	6e-07
-1.466e-05	3.02e-06	9.5e-08	8e-07			-1.466e-05	3.02e-06	1.35e-07	6e-07
-1.449e-05	-3.78e-06	1.2e-07	8e-07			-1.449e-05	-3.78e-06	8e-08	6e-07
-1.449e-05	-3.61e-06	1.2e-07	8e-07			-1.449e-05	-3.61e-06	9e-08	6e-07
-1.449e-05	-3.44e-06	1.35e-07	8e-07			-1.449e-05	-3.44e-06	6e-08	6e-07
-1.449e-05	-3.27e-06	1.3e-07	8e-07			-1.449e-05	-3.27e-06	9e-08	6e-07
-1.449e-05	-3.1e-06	1.3e-07	8e-07			-1.449e-05	-3.1e-06	9.5e-08	6e-07
-1.449e-05	-2.93e-06	1.35e-07	8e-07			-1.449e-05	-2.93e-06	8.5e-08	6e-07
-1.449e-05	-2.76e-06	8e-08	8e-07			-1.449e-05	-2.76e-06	8.5e-08	6e-07
-1.449e-05	-2.59e-06	9e-08	8e-07			-1.449e-05	-2.59e-06	6e-08	6e-07
-1.449e-05	-2.42e-06	9e-08	8e-07			-1.449e-05	-2.42e-06	6.5e-08	6e-07
-1.449e-05	-2.25e-06	9e-08	8e-07			-1.449e-05	-2.25e-06	7.5e-08	6e-07
-1.449e-05	-2.08e-06	9.5e-08	8e-07			-1.449e-05	-2.08e-06	6.5e-08	6e-07
-1.449e-05	-1.91e-06	9e-08	8e-07			-1.449e-05	-1.91e-06	8e-08	6e-07
-1.449e-05	-1.74e-06	9.5e-08	8e-07			-1.449e-05	-1.74e-06	7.5e-08	6e-07
-1.449e-05	-1.57e-06	8e-08	8e-07			-1.449e-05	-1.57e-06	6e-08	6e-07
-1.449e-05	-1.4e-06	8e-08	8e-07			-1.449e-05	-1.4e-06	6e-08	6e-07
-1.449e-05	-1.23e-06	8e-08	8e-07			-1.449e-05	-1.23e-06	6e-08	6e-07
-1.449e-05	-1.06e-06	8e-08	8e-07			-1.449e-05	-1.06e-06	6e-08	6e-07
-1.449e-05	-8.9e-07	8e-08	8e-07			-1.449e-05	-8.9e-07	6.5e-08	6e-07
-1.449e-05	-7.2e-07	8e-08	8e-07			-1.449e-05	-7.2e-07	6.5e-08	6e-07
-1.449e-05	-5.5e-07	1e-07	8e-07			-1.449e-05	-5.5e-07	8e-08	6e-07
-1.449e-05	-3.8e-07	1e-07	8e-07			-1.449e-05	-3.8e-07	8e-08	6e-07
-1.449e-05	-2.1e-07	9.5e-08	8e-07			-1.449e-05	-2.1e-07	9.5e-08	6e-07
-1.449e-05	-4e-08	9.5e-08	8e-07			-1.449e-05	-4e-08	9.5e-08	6e-07
-1.449e-05	1.3e-07	9.5e-08	8e-07			-1.449e-05	1.3e-07	9.5e-08	6e-07
-1.449e-05	3e-07	9.5e-08	8e-07			-1.449e-05	3e-07	9.5e-08	6e-07
-1.449e-05	4.7e-07	1e-07	8e-07			-1.449e-05	4.7e-07	8e-08	6e-07
-1.449e-05	6.4e-07	8e-08	8e-07			-1.449e-05	6.4e-07	6.5e-08	6e-07
-1.449e-05	8.1e-07	8e-08	8e-07			-1.449e-05	8.1e-07	6.5e-08	6e-07
-1.449e-05	9.8e-07	8e-08	8e-07			-1.449e-05	9.8e-07	6e-08	6e-07
-1.449e-05	1.15e-06	8e-08	8e-07			-1.449e-05	1.15e-06	6e-08	6e-07
-1.449e-05	1.32e-06	8e-08	8e-07			-1.449e-05	1.32e-06	6e-08	6e-07
-1.449e-05	1.49e-06	8e-08	8e-07			-1.449e-05	1.49e-06	6e-08	6e-07
-1.449e-05	1.66e-06	9e-08	8e-07			-1.449e-05	1.66e-06	9e-08	6e-07
-1.449e-05	1.83e-06	9e-08	8e-07			-1.449e-05	1.83e-06	8.5e-08	6e-07
-1.449e-05	2e-06	9e-08	8e-07			-1.449e-05	2e-06	8e-08	6e-07
-1.449e-05	2.17e-06	9.5e-08	8e-07			-1.449e-05	2.17e-06	6e-08	6e-07
-1.449e-05	2.34e-06	8.5e-08	8e-07			-1.449e-05	2.34e-06	8.5e-08	6e-07
-1.449e-05	2.51e-06	8.5e-08	8e-07			-1.449e-05	2.51e-06	8e-08	6e-07
-1.449e-05	2.68e-06	8.5e-08	8e-07			-1.449e-05	2.68e-06	7.5e-08	6e-07
-1.449e-05	2.85e-06	1.35e-07	8e-07			-1.449e-05	2.85e-06	9e-08	6e-07
-1.449e-05	3.02e-06	1.35e-07	8e-07			-1.449e-05	3.02e-06	8e-08	6e-07
-1.449e-05	3.19e-06	1.35e-07	8e-07			-1.449e-05	3.19e-06	7.5e-08	6e-07
-1.449e-05	3.36e-06	1.35e-07	8e-07			-1.449e-05	3.36e-06	6.5e-08	6e-07
-1.449e-05	3.53e-06	1.3e-07	8e-07			-1.449e-05	3.53e-06	7.5e-08	6e-07
-1.449e-05	3.7e-06	1.25e-07	8e-07			-1.449e-05	3.7e-06	7.5e-08	6e-07
-1.449e-05	3.87e-06	9.5e-08	8e-07			-1.449e-05	3.87e-06	1.3e-07	6e-07
-1.432e-05	-4.46e-06	9.5e-08	8e-07			-1.432e-05	-4.46e-06	1.3e-07	6e-07
-1.432e-05	-4.29e-06	1.25e-07	8e-07			-1.432e-05	-4.29e-06	7.5e-08	6e-07
-1.432e-05	-4.12e-06	1.35e-07	8e-07			-1.432e-05	-4.12e-06	6e-08	6e-07
-1.432e-05	-3.95e-06	1.3e-07	8e-07			-1.432e-05	-3.95e-06	9e-08	6e-07
-1.432e-05	-3.78e-06	1.3e-07	8e-07			-1.432e-05	-3.78e-06	9.5e-08	6e-07
-1.432e-05	-3.61e-06	1.35e-07	8e-07			-1.432e-05	-3.61e-06	9e-08	6e-07
-1.432e-05	-3.44e-06	9e-08	8e-07			-1.432e-05	-3.44e-06	6e-08	6e-07
-1.432e-05	-3.27e-06	9e-08	8e-07			-1.432e-05	-3.27e-06	6.5e-08	6e-07
-1.432e-05	-3.1e-06	9.5e-08	8e-07			-1.432e-05	-3.1e-06	6e-08	6e-07
-1.432e-05	-2.93e-06	9e-08	8e-07			-1.432e-05	-2.93e-06	8e-08	6e-07
-1.432e-05	-2.76e-06	9e-08	8e-07			-1.432e-05	-2.76e-06	9e-08	6e-07
-1.432e-05	-2.59e-06	8e-08	8e-07			-1.432e-05	-2.59e-06	6e-08	6e-07
-1.432e-05	-2.42e-06	8e-08	8e-07			-1.432e-05	-2.42e-06	6e-08	6e-07
-1.432e-05	-2.25e-06	1e-07	8e-07			-1.432e-05	-2.25e-06	8e-08	6e-07
-1.432e-05	-2.08e-06	9.5e-08	8e-07			-1.432e-05	-2.08e-06	1e-07	6e-07
-1.432e-05	-1.91e-06	1.05e-07	8e-07			-1.432e-05	-1.91e-06	8e-08	6e-07
-1.432e-05	-1.74e-06	1.05e-07	8e-07			-1.432e-05	-1.74e-06	8.5e-08	6e-07
-1.432e-05	-1.57e-06	1e-07	8e-07			-1.432e-05	-1.57e-06	1e-07	6e-07
-1.432e-05	-1.4e-06	9.5e-08	8e-07			-1.432e-05	-1.4e-06	1.15e-07	6e-07
-1.432e-05	-1.23e-06	1.05e-07	8e-07			-1.432e-05	-1.23e-06	9.5e-08	6e-07
-1.432e-05	-1.06e-06	9.5e-08	8e-07			-1.432e-05	-1.06e-06	1.25e-07	6e-07
-1.432e-05	-8.9e-07	1.05e-07	8e-07			-1.432e-05	-8.9e-07	1e-07	6e-07
-1.432e-05	-7.2e-07	1.2e-07	8e-07			-1.432e-05	-7.2e-07	7.5e-08	6e-07
-1.432e-05	-5.5e-07	9.5e-08	8e-07			-1.432e-05	-5.5e-07	1.3e-07	6e-07
-1.432e-05	-3.8e-07	1.25e-07	8e-07			-1.432e-05	-3.8e-07	6.5e-08	6e-07
-1.432e-05	-2.1e-07	1.25e-07	8e-07			-1.432e-05	-2.1e-07	6.5e-08	6e-07
-1.432e-05	-4e-08	1.25e-07	8e-07			-1.432e-05	-4e-08	6.5e-08	6e-07
-1.432e-05	1.3e-07	1.25e-07	8e-07			-1.432e-05	1.3e-07	6.5e-08	6e-07
-1.432e-05	3e-07	1.25e-07	8e-07			-1.432e-05	3e-07	6.5e-08	6e-07
-1.432e-05	4.7e-07	9.5e-08	8e-07			-1.432e-05	4.7e-07	1.3e-07	6e-07
-1.432e-05	6.4e-07	1.2e-07	8e-07			-1.432e-05	6.4e-07	7.5e-08	6e-07
-1.432e-05	8.1e-07	1.25e-07	8e-07			-1.432e-05	8.1e-07	6e-08	6e-07
-1.432e-05	9.8e-07	9.5e-08	8e-07			-1.432e-05	9.8e-07	1.25e-07	6e-07
-1.432e-05	1.15e-06	1.15e-07	8e-07			-1.432e-05	1.15e-06	7.5e-08	6e-07
-1.432e-05	1.32e-06	1e-07	8e-07			-1.432e-05	1.32e-06	1.05e-07	6e-07
-1.432e-05	1.49e-06	1.05e-07	8e-07			-1.432e-05	1.49e-06	9e-08	6e-07
-1.432e-05	1.66e-06	9.5e-08	8e-07			-1.432e-05	1.66e-06	1.1e-07	6e-07
-1.432e-05	1.83e-06	9.5e-08	8e-07			-1.432e-05	1.83e-06	1.05e-07	6e-07
-1.432e-05	2e-06	1e-07	8e-07			-1.432e-05	2e-06	9e-08	6e-07
-1.432e-05	2.17e-06	1e-07	8e-07			-1.432e-05	2.17e-06	8.5e-08	6e-07
-1.432e-05	2.34e-06	8e-08	8e-07			-1.432e-05	2.34e-06	6.5e-08	6e-07
-1.432e-05	2.51e-06	8e-08	8e-07			-1.432e-05	2.51e-06	6e-08	6e-07
-1.432e-05	2.68e-06	8e-08	8e-07			-1.432e-05	2.68e-06	6e-08	6e-07
-1.432e-05	2.85e-06	9e-08	8e-07			-1.432e-05	2.85e-06	8.5e-08	6e-07
-1.432e-05	3.02e-06	9.5e-08	8e-07			-1.432e-05	3.02e-06	6.5e-08	6e-07
-1.432e-05	3.19e-06	8e-08	8e-07			-1.432e-05	3.19e-06	1e-07	6e-07
-1.432e-05	3.36e-06	9e-08	8e-07			-1.432e-05	3.36e-06	6e-08	6e-07
-1.432e-05	3.53e-06	8e-08	8e-07			-1.432e-05	3.53e-06	8.5e-08	6e-07
-1.432e-05	3.7e-06	1.35e-07	8e-07			-1.432e-05	3.7e-06	8.5e-08	6e-07
-1.432e-05	3.87e-06	1.35e-07	8e-07			-1.432e-05	3.87e-06	7.5e-08	6e-07
-1.432e-05	4.04e-06	1.35e-07	8e-07			-1.432e-05	4.04e-06	6.5e-08	6e-07
-1.432e-05	4.21e-06	1.3e-07	8e-07			-1.432e-05	4.21e-06	7.5e-08	6e-07
-1.432e-05	4.38e-06	1.2e-07	8e-07			-1.432e-05	4.38e-06	8e-08	6e-07
-1.415e-05	-4.97e-06	9.5e-08	8e-07			-1.415e-05	-4.97e-06	1.3e-07	6e-07
-1.415e-05	-4.8e-06	1.3e-07	8e-07			-1.415e-05	-4.8e-06	6.5e-08	6e-07
-1.415e-05	-4.63e-06	1.35e-07	8e-07			-1.415e-05	-4.63e-06	6e-08	6e-07
-1.415e-05	-4.46e-06	1.35e-07	8e-07			-1.415e-05	-4.46e-06	7.5e-08	6e-07
-1.415e-05	-4.29e-06	1.35e-07	8e-07			-1.415e-05	-4.29e-06	8.5e-08	6e-07
-1.415e-05	-4.12e-06	8.5e-08	8e-07			-1.415e-05	-4.12e-06	7.5e-08	6e-07
-1.415e-05	-3.95e-06	9e-08	8e-07			-1.415e-05	-3.95e-06	6.5e-08	6e-07
-1.415e-05	-3.78e-06	9.5e-08	8e-07			-1.415e-05	-3.78e-06	6e-08	6e-07
-1.415e-05	-3.61e-06	9e-08	8e-07			-1.415e-05	-3.61e-06	8.5e-08	6e-07
-1.415e-05	-3.44e-06	8e-08	8e-07			-1.415e-05	-3.44e-06	6e-08	6e-07
-1.415e-05	-3.27e-06	8e-08	8e-07			-1.415e-05	-3.27e-06	6e-08	6e-07
-1.415e-05	-3.1e-06	1e-07	8e-07			-1.415e-05	-3.1e-06	8.5e-08	6e-07
-1.415e-05	-2.93e-06	1.1e-07	8e-07			-1.415e-05	-2.93e-06	6.5e-08	6e-07
-1.415e-05	-2.76e-06	9.5e-08	8e-07			-1.415e-05	-2.76e-06	1.1e-07	6e-07
-1.415e-05	-2.59e-06	1.1e-07	8e-07			-1.415e-05	-2.59e-06	8e-08	6e-07
-1.415e-05	-2.42e-06	9.5e-08	8e-07			-1.415e-05	-2.42e-06	1.25e-07	6e-07
-1.415e-05	-2.25e-06	9.5e-08	8e-07			-1.415e-05	-2.25e-06	1.3e-07	6e-07
-1.415e-05	-2.08e-06	1.2e-07	8e-07			-1.415e-05	-2.08e-06	8e-08	6e-07
-1.415e-05	-1.91e-06	1.3e-07	8e-07			-1.415e-05	-1.91e-06	6.5e-08	6e-07
-1.415e-05	-1.74e-06	1.3e-07	8e-07			-1.415e-05	-1.74e-06	7.5e-08	6e-07
-1.415e-05	-1.57e-06	1.3e-07	8e-07			-1.415e-05	-1.57e-06	7.5e-08	6e-07
-1.415e-05	-1.4e-06	1.35e-07	8e-07			-1.415e-05	-1.4e-06	6e-08	6e-07
-1.415e-05	-1.23e-06	1.35e-07	8e-07			-1.415e-05	-1.23e-06	6.5e-08	6e-07
-1.415e-05	-1.06e-06	1.3e-07	8e-07			-1.415e-05	-1.06e-06	8.5e-08	6e-07
-1.415e-05	-8.9e-07	1.3e-07	8e-07			-1.415e-05	-8.9e-07	9e-08	6e-07
-1.415e-05	-7.2e-07	1.3e-07	8e-07			-1.415e-05	-7.2e-07	9e-08	6e-07
-1.415e-05	-5.5e-07	1.35e-07	8e-07			-1.415e-05	-5.5e-07	7.5e-08	6e-07
-1.415e-05	-3.8e-07	1.35e-07	8e-07			-1.415e-05	-3.8e-07	7.5e-08	6e-07
-1.415e-05	-2.1e-07	1.3e-07	8e-07			-1.415e-05	-2.1e-07	9.5e-08	6e-07
-1.415e-05	-4e-08	1.3e-07	8e-07			-1.415e-05	-4e-08	9.5e-08	6e-07
-1.415e-05	1.3e-07	1.3e-07	8e-07			-1.415e-05	1.3e-07	9.5e-08	6e-07
-1.415e-05	3e-07	1.35e-07	8e-07			-1.415e-05	3e-07	7.5e-08	6e-07
-1.415e-05	4.7e-07	1.35e-07	8e-07			-1.415e-05	4.7e-07	7.5e-08	6e-07
-1.415e-05	6.4e-07	1.35e-07	8e-07			-1.415e-05	6.4e-07	7.5e-08	6e-07
-1.415e-05	8.1e-07	1.3e-07	8e-07			-1.415e-05	8.1e-07	9e-08	6e-07
-1.415e-05	9.8e-07	1.3e-07	8e-07			-1.415e-05	9.8e-07	8.5e-08	6e-07
-1.415e-05	1.15e-06	1.3e-07	8e-07			-1.415e-05	1.15e-06	8.5e-08	6e-07
-1.415e-05	1.32e-06	1.3e-07	8e-07			-1.415e-05	1.32e-06	8e-08	6e-07
-1.415e-05	1.49e-06	1.35e-07	8e-07			-1.415e-05	1.49e-06	6e-08	6e-07
-1.415e-05	1.66e-06	1.3e-07	8e-07			-1.415e-05	1.66e-06	7.5e-08	6e-07
-1.415e-05	1.83e-06	1.3e-07	8e-07			-1.415e-05	1.83e-06	6.5e-08	6e-07
-1.415e-05	2e-06	1.25e-07	8e-07			-1.415e-05	2e-06	7.5e-08	6e-07
-1.415e-05	2.17e-06	1.25e-07	8e-07			-1.415e-05	2.17e-06	6.5e-08	6e-07
-1.415e-05	2.34e-06	1.2e-07	8e-07			-1.415e-05	2.34e-06	7.5e-08	6e-07
-1.415e-05	2.51e-06	9.5e-08	8e-07			-1.415e-05	2.51e-06	1.2e-07	6e-07
-1.415e-05	2.68e-06	1.05e-07	8e-07			-1.415e-05	2.68e-06	9e-08	6e-07
-1.415e-05	2.85e-06	1e-07	8e-07			-1.415e-05	2.85e-06	9.5e-08	6e-07
-1.415e-05	3.02e-06	9.5e-08	8e-07			-1.415e-05	3.02e-06	1e-07	6e-07
-1.415e-05	3.19e-06	8e-08	8e-07			-1.415e-05	3.19e-06	6.5e-08	6e-07
-1.415e-05	3.36e-06	8e-08	8e-07			-1.415e-05	3.36e-06	6e-08	6e-07
-1.415e-05	3.53e-06	9e-08	8e-07			-1.415e-05	3.53e-06	9e-08	6e-07
-1.415e-05	3.7e-06	9e-08	8e-07			-1.415e-05	3.7e-06	8e-08	6e-07
-1.415e-05	3.87e-06	9e-08	8e-07			-1.415e-05	3.87e-06	7.5e-08	6e-07
-1.415e-05	4.04e-06	9e-08	8e-07			-1.415e-05	4.04e-06	6e-08	6e-07
-1.415e-05	4.21e-06	1.35e-07	8e-07			-1.415e-05	4.21e-06	9e-08	6e-07
-1.415e-05	4.38e-06	1.3e-07	8e-07			-1.415e-05	4.38e-06	9.5e-08	6e-07
-1.415e-05	4.55e-06	1.3e-07	8e-07			-1.415e-05	4.55e-06	8.5e-08	6e-07
-1.415e-05	4.72e-06	1.3e-07	8e-07			-1.415e-05	4.72e-06	7.5e-08	6e-07
-1.415e-05	4.89e-06	9.5e-08	8e-07			-1.415e-05	4.89e-06	1.35e-07	6e-07
-1.398e-05	-5.31e-06	1.25e-07	8e-07			-1.398e-05	-5.31e-06	7.5e-08	6e-07
-1.398e-05	-5.14e-06	1.35e-07	8e-07			-1.398e-05	-5.14e-06	6e-08	6e-07
-1.398e-05	-4.97e-06	1.35e-07	8e-07			-1.398e-05	-4.97e-06	7.5e-08	6e-07
-1.398e-05	-4.8e-06	1.2e-07	8e-07			-1.398e-05	-4.8e-06	1.25e-07	6e-07
-1.398e-05	-4.63e-06	9e-08	8e-07			-1.398e-05	-4.63e-06	6e-08	6e-07
-1.398e-05	-4.46e-06	8e-08	8e-07			-1.398e-05	-4.46e-06	1e-07	6e-07
-1.398e-05	-4.29e-06	9e-08	8e-07			-1.398e-05	-4.29e-06	8e-08	6e-07
-1.398e-05	-4.12e-06	8e-08	8e-07			-1.398e-05	-4.12e-06	6e-08	6e-07
-1.398e-05	-3.95e-06	8e-08	8e-07			-1.398e-05	-3.95e-06	6e-08	6e-07
-1.398e-05	-3.78e-06	1e-07	8e-07			-1.398e-05	-3.78e-06	8.5e-08	6e-07
-1.398e-05	-3.61e-06	9.5e-08	8e-07			-1.398e-05	-3.61e-06	1.05e-07	6e-07
-1.398e-05	-3.44e-06	1.05e-07	8e-07			-1.398e-05	-3.44e-06	9e-08	6e-07
-1.398e-05	-3.27e-06	9.5e-08	8e-07			-1.398e-05	-3.27e-06	1.25e-07	6e-07
-1.398e-05	-3.1e-06	1.25e-07	8e-07			-1.398e-05	-3.1e-06	6.5e-08	6e-07
-1.398e-05	-2.93e-06	1.25e-07	8e-07			-1.398e-05	-2.93e-06	7.5e-08	6e-07
-1.398e-05	-2.76e-06	1.3e-07	8e-07			-1.398e-05	-2.76e-06	7.5e-08	6e-07
-1.398e-05	-2.59e-06	1.35e-07	8e-07			-1.398e-05	-2.59e-06	6e-08	6e-07
-1.398e-05	-2.42e-06	1.3e-07	8e-07			-1.398e-05	-2.42e-06	8.5e-08	6e-07
-1.398e-05	-2.25e-06	1.35e-07	8e-07			-1.398e-05	-2.25e-06	7.5e-08	6e-07
-1.398e-05	-2.08e-06	1.35e-07	8e-07			-1.398e-05	-2.08e-06	8e-08	6e-07
-1.398e-05	-1.91e-06	1.35e-07	8e-07			-1.398e-05	-1.91e-06	8.5e-08	6e-07
-1.398e-05	-1.74e-06	8.5e-08	8e-07			-1.398e-05	-1.74e-06	6.5e-08	6e-07
-1.398e-05	-1.57e-06	8.5e-08	8e-07			-1.398e-05	-1.57e-06	7.5e-08	6e-07
-1.398e-05	-1.4e-06	9e-08	8e-07			-1.398e-05	-1.4e-06	6e-08	6e-07
-1.398e-05	-1.23e-06	9e-08	8e-07			-1.398e-05	-1.23e-06	6e-08	6e-07
-1.398e-05	-1.06e-06	9e-08	8e-07			-1.398e-05	-1.06e-06	6.5e-08	6e-07
-1.398e-05	-8.9e-07	8.5e-08	8e-07			-1.398e-05	-8.9e-07	8.5e-08	6e-07
-1.398e-05	-7.2e-07	8e-08	8e-07			-1.398e-05	-7.2e-07	1e-07	6e-07
-1.398e-05	-5.5e-07	9e-08	8e-07			-1.398e-05	-5.5e-07	7.5e-08	6e-07
-1.398e-05	-3.8e-07	9e-08	8e-07			-1.398e-05	-3.8e-07	7.5e-08	6e-07
-1.398e-05	-2.1e-07	9e-08	8e-07			-1.398e-05	-2.1e-07	7.5e-08	6e-07
-1.398e-05	-4e-08	9e-08	8e-07			-1.398e-05	-4e-08	7.5e-08	6e-07
-1.398e-05	1.3e-07	9e-08	8e-07			-1.398e-05	1.3e-07	7.5e-08	6e-07
-1.398e-05	3e-07	9e-08	8e-07			-1.398e-05	3e-07	7.5e-08	6e-07
-1.398e-05	4.7e-07	9e-08	8e-07			-1.398e-05	4.7e-07	7.5e-08	6e-07
-1.398e-05	6.4e-07	8e-08	8e-07			-1.398e-05	6.4e-07	1e-07	6e-07
-1.398e-05	8.1e-07	8.5e-08	8e-07			-1.398e-05	8.1e-07	8.5e-08	6e-07
-1.398e-05	9.8e-07	9e-08	8e-07			-1.398e-05	9.8e-07	6.5e-08	6e-07
-1.398e-05	1.15e-06	8.5e-08	8e-07			-1.398e-05	1.15e-06	8e-08	6e-07
-1.398e-05	1.32e-06	9e-08	8e-07			-1.398e-05	1.32e-06	6e-08	6e-07
-1.398e-05	1.49e-06	8.5e-08	8e-07			-1.398e-05	1.49e-06	7.5e-08	6e-07
-1.398e-05	1.66e-06	8e-08	8e-07			-1.398e-05	1.66e-06	8.5e-08	6e-07
-1.398e-05	1.83e-06	1.35e-07	8e-07			-1.398e-05	1.83e-06	9e-08	6e-07
-1.398e-05	2e-06	1.35e-07	8e-07			-1.398e-05	2e-06	8.5e-08	6e-07
-1.398e-05	2.17e-06	1.3e-07	8e-07			-1.398e-05	2.17e-06	9.5e-08	6e-07
-1.398e-05	2.34e-06	1.3e-07	8e-07			-1.398e-05	2.34e-06	9e-08	6e-07
-1.398e-05	2.51e-06	1.35e-07	8e-07			-1.398e-05	2.51e-06	6.5e-08	6e-07
-1.398e-05	2.68e-06	1.35e-07	8e-07			-1.398e-05	2.68e-06	6e-08	6e-07
-1.398e-05	2.85e-06	1.3e-07	8e-07			-1.398e-05	2.85e-06	6.5e-08	6e-07
-1.398e-05	3.02e-06	1.2e-07	8e-07			-1.398e-05	3.02e-06	8e-08	6e-07
-1.398e-05	3.19e-06	1.2e-07	8e-07			-1.398e-05	3.19e-06	7.5e-08	6e-07
-1.398e-05	3.36e-06	1.05e-07	8e-07			-1.398e-05	3.36e-06	9.5e-08	6e-07
-1.398e-05	3.53e-06	9.5e-08	8e-07			-1.398e-05	3.53e-06	1.1e-07	6e-07
-1.398e-05	3.7e-06	1e-07	8e-07			-1.398e-05	3.7e-06	9e-08	6e-07
-1.398e-05	3.87e-06	8e-08	8e-07			-1.398e-05	3.87e-06	6.5e-08	6e-07
-1.398e-05	4.04e-06	8e-08	8e-07			-1.398e-05	4.04e-06	6e-08	6e-07
-1.398e-05	4.21e-06	1e-07	8e-07			-1.398e-05	4.21e-06	6e-08	6e-07
-1.398e-05	4.38e-06	9.5e-08	8e-07			-1.398e-05	4.38e-06	6e-08	6e-07
-1.398e-05	4.55e-06	8.5e-08	8e-07			-1.398e-05	4.55e-06	8e-08	6e-07
-1.398e-05	4.72e-06	8e-08	8e-07			-1.398e-05	4.72e-06	8.5e-08	6e-07
-1.398e-05	4.89e-06	1.3e-07	8e-07			-1.398e-05	4.89e-06	9.5e-08	6e-07
-1.398e-05	5.06e-06	1.3e-07	8e-07			-1.398e-05	5.06e-06	8.5e-08	6e-07
-1.398e-05	5.23e-06	1.3e-07	8e-07			-1.398e-05	5.23e-06	7.5e-08	6e-07
-1.398e-05	5.4e-06	1.25e-07	8e-07			-1.398e-05	5.4e-06	6.5e-08	6e-07
-1.381e-05	-5.82e-06	1.25e-07	8e-07			-1.381e-05	-5.82e-06	6.5e-08	6e-07
-1.381e-05	-5.65e-06	1.3e-07	8e-07			-1.381e-05	-5.65e-06	7.5e-08	6e-07
-1.381e-05	-5.48e-06	1.3e-07	8e-07			-1.381e-05	-5.48e-06	8.5e-08	6e-07
-1.381e-05	-5.31e-06	1.35e-07	8e-07			-1.381e-05	-5.31e-06	8.5e-08	6e-07
-1.381e-05	-5.14e-06	8.5e-08	8e-07			-1.381e-05	-5.14e-06	7.5e-08	6e-07
-1.381e-05	-4.97e-06	8e-08	8e-07			-1.381e-05	-4.97e-06	1e-07	6e-07
-1.381e-05	-4.8e-06	9e-08	8e-07			-1.381e-05	-4.8e-06	8e-08	6e-07
-1.381e-05	-4.63e-06	8e-08	8e-07			-1.381e-05	-4.63e-06	6e-08	6e-07
-1.381e-05	-4.46e-06	8e-08	8e-07			-1.381e-05	-4.46e-06	6.5e-08	6e-07
-1.381e-05	-4.29e-06	1e-07	8e-07			-1.381e-05	-4.29e-06	9e-08	6e-07
-1.381e-05	-4.12e-06	9.5e-08	8e-07			-1.381e-05	-4.12e-06	1.1e-07	6e-07
-1.381e-05	-3.95e-06	1.15e-07	8e-07			-1.381e-05	-3.95e-06	7.5e-08	6e-07
-1.381e-05	-3.78e-06	1.25e-07	8e-07			-1.381e-05	-3.78e-06	6.5e-08	6e-07
-1.381e-05	-3.61e-06	1.3e-07	8e-07			-1.381e-05	-3.61e-06	6.5e-08	6e-07
-1.381e-05	-3.44e-06	1.35e-07	8e-07			-1.381e-05	-3.44e-06	6e-08	6e-07
-1.381e-05	-3.27e-06	1.3e-07	8e-07			-1.381e-05	-3.27e-06	8.5e-08	6e-07
-1.381e-05	-3.1e-06	1.35e-07	8e-07			-1.381e-05	-3.1e-06	7.5e-08	6e-07
-1.381e-05	-2.93e-06	1.35e-07	8e-07			-1.381e-05	-2.93e-06	8.5e-08	6e-07
-1.381e-05	-2.76e-06	8e-08	8e-07			-1.381e-05	-2.76e-06	8.5e-08	6e-07
-1.381e-05	-2.59e-06	9e-08	8e-07			-1.381e-05	-2.59e-06	6e-08	6e-07
-1.381e-05	-2.42e-06	9e-08	8e-07			-1.381e-05	-2.42e-06	6.5e-08	6e-07
-1.381e-05	-2.25e-06	9e-08	8e-07			-1.381e-05	-2.25e-06	7.5e-08	6e-07
-1.381e-05	-2.08e-06	9.5e-08	8e-07			-1.381e-05	-2.08e-06	6e-08	6e-07
-1.381e-05	-1.91e-06	9e-08	8e-07			-1.381e-05	-1.91e-06	8e-08	6e-07
-1.381e-05	-1.74e-06	1e-07	8e-07			-1.381e-05	-1.74e-06	6e-08	6e-07
-1.381e-05	-1.57e-06	8e-08	8e-07			-1.381e-05	-1.57e-06	6e-08	6e-07
-1.381e-05	-1.4e-06	8e-08	8e-07			-1.381e-05	-1.4e-06	6e-08	6e-07
-1.381e-05	-1.23e-06	8e-08	8e-07			-1.381e-05	-1.23e-06	6e-08	6e-07
-1.381e-05	-1.06e-06	8e-08	8e-07			-1.381e-05	-1.06e-06	6e-08	6e-07
-1.381e-05	-8.9e-07	9.5e-08	8e-07			-1.381e-05	-8.9e-07	9e-08	6e-07
-1.381e-05	-7.2e-07	8e-08	8e-07			-1.381e-05	-7.2e-07	6.5e-08	6e-07
-1.381e-05	-5.5e-07	1e-07	8e-07			-1.381e-05	-5.5e-07	8e-08	6e-07
-1.381e-05	-3.8e-07	1e-07	8e-07			-1.381e-05	-3.8e-07	8e-08	6e-07
-1.381e-05	-2.1e-07	9.5e-08	8e-07			-1.381e-05	-2.1e-07	9.5e-08	6e-07
-1.381e-05	-4e-08	9.5e-08	8e-07			-1.381e-05	-4e-08	9.5e-08	6e-07
-1.381e-05	1.3e-07	9.5e-08	8e-07			-1.381e-05	1.3e-07	9.5e-08	6e-07
-1.381e-05	3e-07	9.5e-08	8e-07			-1.381e-05	3e-07	9.5e-08	6e-07
-1.381e-05	4.7e-07	1e-07	8e-07			-1.381e-05	4.7e-07	8e-08	6e-07
-1.381e-05	6.4e-07	1e-07	8e-07			-1.381e-05	6.4e-07	8e-08	6e-07
-1.381e-05	8.1e-07	9.5e-08	8e-07			-1.381e-05	8.1e-07	9e-08	6e-07
-1.381e-05	9.8e-07	8e-08	8e-07			-1.381e-05	9.8e-07	6e-08	6e-07
-1.381e-05	1.15e-06	8e-08	8e-07			-1.381e-05	1.15e-06	6e-08	6e-07
-1.381e-05	1.32e-06	8e-08	8e-07			-1.381e-05	1.32e-06	6e-08	6e-07
-1.381e-05	1.49e-06	8e-08	8e-07			-1.381e-05	1.49e-06	6e-08	6e-07
-1.381e-05	1.66e-06	9.5e-08	8e-07			-1.381e-05	1.66e-06	7.5e-08	6e-07
-1.381e-05	1.83e-06	9e-08	8e-07			-1.381e-05	1.83e-06	8.5e-08	6e-07
-1.381e-05	2e-06	9.5e-08	8e-07			-1.381e-05	2e-06	6.5e-08	6e-07
-1.381e-05	2.17e-06	9e-08	8e-07			-1.381e-05	2.17e-06	7.5e-08	6e-07
-1.381e-05	2.34e-06	8.5e-08	8e-07			-1.381e-05	2.34e-06	8.5e-08	6e-07
-1.381e-05	2.51e-06	9e-08	8e-07			-1.381e-05	2.51e-06	6e-08	6e-07
-1.381e-05	2.68e-06	8.5e-08	8e-07			-1.381e-05	2.68e-06	7.5e-08	6e-07
-1.381e-05	2.85e-06	1.2e-07	8e-07			-1.381e-05	2.85e-06	1.25e-07	6e-07
-1.381e-05	3.02e-06	1.3e-07	8e-07			-1.381e-05	3.02e-06	9.5e-08	6e-07
-1.381e-05	3.19e-06	1.3e-07	8e-07			-1.381e-05	3.19e-06	9e-08	6e-07
-1.381e-05	3.36e-06	1.3e-07	8e-07			-1.381e-05	3.36e-06	8e-08	6e-07
-1.381e-05	3.53e-06	1.3e-07	8e-07			-1.381e-05	3.53e-06	7.5e-08	6e-07
-1.381e-05	3.7e-06	9.5e-08	8e-07			-1.381e-05	3.7e-06	1.35e-07	6e-07
-1.381e-05	3.87e-06	1.2e-07	8e-07			-1.381e-05	3.87e-06	7.5e-08	6e-07
-1.381e-05	4.04e-06	9.5e-08	8e-07			-1.381e-05	4.04e-06	1.15e-07	6e-07
-1.381e-05	4.21e-06	9.5e-08	8e-07			-1.381e-05	4.21e-06	1.05e-07	6e-07
-1.381e-05	4.38e-06	9.5e-08	8e-07			-1.381e-05	4.38e-06	9.5e-08	6e-07
-1.381e-05	4.55e-06	8e-08	8e-07			-1.381e-05	4.55e-06	6e-08	6e-07
-1.381e-05	4.72e-06	9.5e-08	8e-07			-1.381e-05	4.72e-06	7.5e-08	6e-07
-1.381e-05	4.89e-06	9.5e-08	8e-07			-1.381e-05	4.89e-06	6e-08	6e-07
-1.381e-05	5.06e-06	9e-08	8e-07			-1.381e-05	5.06e-06	6e-08	6e-07
-1.381e-05	5.23e-06	1.35e-07	8e-07			-1.381e-05	5.23e-06	9e-08	6e-07
-1.381e-05	5.4e-06	1.35e-07	8e-07			-1.381e-05	5.4e-06	7.5e-08	6e-07
-1.381e-05	5.57e-06	1.35e-07	8e-07			-1.381e-05	5.57e-06	6e-08	6e-07
-1.381e-05	5.74e-06	1.25e-07	8e-07			-1.381e-05	5.74e-06	7.5e-08	6e-07
-1.364e-05	-6.16e-06	9.5e-08	8e-07			-1.364e-05	-6.16e-06	1.35e-07	6e-07
-1.364e-05	-5.99e-06	1.35e-07	8e-07			-1.364e-05	-5.99e-06	6e-08	6e-07
-1.364e-05	-5.82e-06	1.35e-07	8e-07			-1.364e-05	-5.82e-06	7.5e-08	6e-07
-1.364e-05	-5.65e-06	1.35e-07	8e-07			-1.364e-05	-5.65e-06	9e-08	6e-07
-1.364e-05	-5.48e-06	9e-08	8e-07			-1.364e-05	-5.48e-06	6.5e-08	6e-07
-1.364e-05	-5.31e-06	9.5e-08	8e-07			-1.364e-05	-5.31e-06	6.5e-08	6e-07
-1.364e-05	-5.14e-06	8e-08	8e-07			-1.364e-05	-5.14e-06	6e-08	6e-07
-1.364e-05	-4.97e-06	8e-08	8e-07			-1.364e-05	-4.97e-06	6.5e-08	6e-07
-1.364e-05	-4.8e-06	1e-07	8e-07			-1.364e-05	-4.8e-06	9e-08	6e-07
-1.364e-05	-4.63e-06	1e-07	8e-07			-1.364e-05	-4.63e-06	1e-07	6e-07
-1.364e-05	-4.46e-06	1.05e-07	8e-07			-1.364e-05	-4.46e-06	1e-07	6e-07
-1.364e-05	-4.29e-06	9.5e-08	8e-07			-1.364e-05	-4.29e-06	1.35e-07	6e-07
-1.364e-05	-4.12e-06	1.3e-07	8e-07			-1.364e-05	-4.12e-06	7.5e-08	6e-07
-1.364e-05	-3.95e-06	1.35e-07	8e-07			-1.364e-05	-3.95e-06	6.5e-08	6e-07
-1.364e-05	-3.78e-06	1.35e-07	8e-07			-1.364e-05	-3.78e-06	7.5e-08	6e-07
-1.364e-05	-3.61e-06	1.35e-07	8e-07			-1.364e-05	-3.61e-06	8.5e-08	6e-07
-1.364e-05	-3.44e-06	8.5e-08	8e-07			-1.364e-05	-3.44e-06	7.5e-08	6e-07
-1.364e-05	-3.27e-06	8.5e-08	8e-07			-1.364e-05	-3.27e-06	8e-08	6e-07
-1.364e-05	-3.1e-06	9e-08	8e-07			-1.364e-05	-3.1e-06	7.5e-08	6e-07
-1.364e-05	-2.93e-06	9.5e-08	8e-07			-1.364e-05	-2.93e-06	6.5e-08	6e-07
-1.364e-05	-2.76e-06	9.5e-08	8e-07			-1.364e-05	-2.76e-06	7.5e-08	6e-07
-1.364e-05	-2.59e-06	8e-08	8e-07			-1.364e-05	-2.59e-06	6e-08	6e-07
-1.364e-05	-2.42e-06	8e-08	8e-07			-1.364e-05	-2.42e-06	6e-08	6e-07
-1.364e-05	-2.25e-06	1e-07	8e-07			-1.364e-05	-2.25e-06	8e-08	6e-07
-1.364e-05	-2.08e-06	1.05e-07	8e-07			-1.364e-05	-2.08e-06	7.5e-08	6e-07
-1.364e-05	-1.91e-06	1.1e-07	8e-07			-1.364e-05	-1.91e-06	6.5e-08	6e-07
-1.364e-05	-1.74e-06	1e-07	8e-07			-1.364e-05	-1.74e-06	9.5e-08	6e-07
-1.364e-05	-1.57e-06	9.5e-08	8e-07			-1.364e-05	-1.57e-06	1.1e-07	6e-07
-1.364e-05	-1.4e-06	9.5e-08	8e-07			-1.364e-05	-1.4e-06	1.15e-07	6e-07
-1.364e-05	-1.23e-06	1.05e-07	8e-07			-1.364e-05	-1.23e-06	9.5e-08	6e-07
-1.364e-05	-1.06e-06	9.5e-08	8e-07			-1.364e-05	-1.06e-06	1.25e-07	6e-07
-1.364e-05	-8.9e-07	9e-08	8e-07			-1.364e-05	-8.9e-07	1.35e-07	6e-07
-1.364e-05	-7.2e-07	1.2e-07	8e-07			-1.364e-05	-7.2e-07	7.5e-08	6e-07
-1.364e-05	-5.5e-07	1.2e-07	8e-07			-1.364e-05	-5.5e-07	7.5e-08	6e-07
-1.364e-05	-3.8e-07	1.25e-07	8e-07			-1.364e-05	-3.8e-07	6.5e-08	6e-07
-1.364e-05	-2.1e-07	1.25e-07	8e-07			-1.364e-05	-2.1e-07	6.5e-08	6e-07
-1.364e-05	-4e-08	1.25e-07	8e-07			-1.364e-05	-4e-08	6.5e-08	6e-07
-1.364e-05	1.3e-07	1.25e-07	8e-07			-1.364e-05	1.3e-07	6.5e-08	6e-07
-1.364e-05	3e-07	1.25e-07	8e-07			-1.364e-05	3e-07	6.5e-08	6e-07
-1.364e-05	4.7e-07	9.5e-08	8e-07			-1.364e-05	4.7e-07	1.3e-07	6e-07
-1.364e-05	6.4e-07	1.2e-07	8e-07			-1.364e-05	6.4e-07	7.5e-08	6e-07
-1.364e-05	8.1e-07	1.25e-07	8e-07			-1.364e-05	8.1e-07	6e-08	6e-07
-1.364e-05	9.8e-07	9.5e-08	8e-07			-1.364e-05	9.8e-07	1.25e-07	6e-07
-1.364e-05	1.15e-06	1.15e-07	8e-07			-1.364e-05	1.15e-06	7.5e-08	6e-07
-1.364e-05	1.32e-06	1.1e-07	8e-07			-1.364e-05	1.32e-06	8e-08	6e-07
-1.364e-05	1.49e-06	1.05e-07	8e-07			-1.364e-05	1.49e-06	9e-08	6e-07
-1.364e-05	1.66e-06	1.05e-07	8e-07			-1.364e-05	1.66e-06	8.5e-08	6e-07
-1.364e-05	1.83e-06	1.05e-07	8e-07			-1.364e-05	1.83e-06	8e-08	6e-07
-1.364e-05	2e-06	9.5e-08	8e-07			-1.364e-05	2e-06	1e-07	6e-07
-1.364e-05	2.17e-06	9.5e-08	8e-07			-1.364e-05	2.17e-06	9.5e-08	6e-07
-1.364e-05	2.34e-06	9.5e-08	8e-07			-1.364e-05	2.34e-06	9e-08	6e-07
-1.364e-05	2.51e-06	8e-08	8e-07			-1.364e-05	2.51e-06	6e-08	6e-07
-1.364e-05	2.68e-06	8e-08	8e-07			-1.364e-05	2.68e-06	6e-08	6e-07
-1.364e-05	2.85e-06	9e-08	8e-07			-1.364e-05	2.85e-06	8.5e-08	6e-07
-1.364e-05	3.02e-06	9.5e-08	8e-07			-1.364e-05	3.02e-06	6e-08	6e-07
-1.364e-05	3.19e-06	8.5e-08	8e-07			-1.364e-05	3.19e-06	8.5e-08	6e-07
-1.364e-05	3.36e-06	9e-08	8e-07			-1.364e-05	3.36e-06	6e-08	6e-07
-1.364e-05	3.53e-06	8.5e-08	8e-07			-1.364e-05	3.53e-06	6.5e-08	6e-07
-1.364e-05	3.7e-06	1.35e-07	8e-07			-1.364e-05	3.7e-06	8e-08	6e-07
-1.364e-05	3.87e-06	1.3e-07	8e-07			-1.364e-05	3.87e-06	9e-08	6e-07
-1.364e-05	4.04e-06	1.35e-07	8e-07			-1.364e-05	4.04e-06	6e-08	6e-07
-1.364e-05	4.21e-06	1.3e-07	8e-07			-1.364e-05	4.21e-06	6.5e-08	6e-07
-1.364e-05	4.38e-06	9.5e-08	8e-07			-1.364e-05	4.38e-06	1.3e-07	6e-07
-1.364e-05	4.55e-06	1e-07	8e-07			-1.364e-05	4.55e-06	1.05e-07	6e-07
-1.364e-05	4.72e-06	1e-07	8e-07			-1.364e-05	4.72e-06	9.5e-08	6e-07
-1.364e-05	4.89e-06	9.5e-08	8e-07			-1.364e-05	4.89e-06	9.5e-08	6e-07
-1.364e-05	5.06e-06	8e-08	8e-07			-1.364e-05	5.06e-06	6e-08	6e-07
-1.364e-05	5.23e-06	9e-08	8e-07			-1.364e-05	5.23e-06	8.5e-08	6e-07
-1.364e-05	5.4e-06	9e-08	8e-07			-1.364e-05	5.4e-06	7.5e-08	6e-07
-1.364e-05	5.57e-06	8.5e-08	8e-07			-1.364e-05	5.57e-06	7.5e-08	6e-07
-1.364e-05	5.74e-06	1.35e-07	8e-07			-1.364e-05	5.74e-06	8e-08	6e-07
-1.364e-05	5.91e-06	1.3e-07	8e-07			-1.364e-05	5.91e-06	8.5e-08	6e-07
-1.364e-05	6.08e-06	1.2e-07	8e-07			-1.364e-05	6.08e-06	9e-08	6e-07
-1.347e-05	-6.5e-06	1.25e-07	8e-07			-1.347e-05	-6.5e-06	7.5e-08	6e-07
-1.347e-05	-6.33e-06	1.3e-07	8e-07			-1.347e-05	-6.33e-06	8e-08	6e-07
-1.347e-05	-6.16e-06	1.3e-07	8e-07			-1.347e-05	-6.16e-06	9.5e-08	6e-07
-1.347e-05	-5.99e-06	8.5e-08	8e-07			-1.347e-05	-5.99e-06	7.5e-08	6e-07
-1.347e-05	-5.82e-06	8e-08	8e-07			-1.347e-05	-5.82e-06	1e-07	6e-07
-1.347e-05	-5.65e-06	9e-08	8e-07			-1.347e-05	-5.65e-06	8.5e-08	6e-07
-1.347e-05	-5.48e-06	8e-08	8e-07			-1.347e-05	-5.48e-06	6e-08	6e-07
-1.347e-05	-5.31e-06	1.05e-07	8e-07			-1.347e-05	-5.31e-06	7.5e-08	6e-07
-1.347e-05	-5.14e-06	9.5e-08	8e-07			-1.347e-05	-5.14e-06	1.1e-07	6e-07
-1.347e-05	-4.97e-06	9.5e-08	8e-07			-1.347e-05	-4.97e-06	1.25e-07	6e-07
-1.347e-05	-4.8e-06	9.5e-08	8e-07			-1.347e-05	-4.8e-06	1.35e-07	6e-07
-1.347e-05	-4.63e-06	1.3e-07	8e-07			-1.347e-05	-4.63e-06	7.5e-08	6e-07
-1.347e-05	-4.46e-06	1.3e-07	8e-07			-1.347e-05	-4.46e-06	8.5e-08	6e-07
-1.347e-05	-4.29e-06	1.3e-07	8e-07			-1.347e-05	-4.29e-06	9.5e-08	6e-07
-1.347e-05	-4.12e-06	8.5e-08	8e-07			-1.347e-05	-4.12e-06	6.5e-08	6e-07
-1.347e-05	-3.95e-06	9e-08	8e-07			-1.347e-05	-3.95e-06	6e-08	6e-07
-1.347e-05	-3.78e-06	9e-08	8e-07			-1.347e-05	-3.78e-06	7.5e-08	6e-07
-1.347e-05	-3.61e-06	9e-08	8e-07			-1.347e-05	-3.61e-06	8e-08	6e-07
-1.347e-05	-3.44e-06	8e-08	8e-07			-1.347e-05	-3.44e-06	6e-08	6e-07
-1.347e-05	-3.27e-06	8e-08	8e-07			-1.347e-05	-3.27e-06	6e-08	6e-07
-1.347e-05	-3.1e-06	1e-07	8e-07			-1.347e-05	-3.1e-06	8e-08	6e-07
-1.347e-05	-2.93e-06	9.5e-08	8e-07			-1.347e-05	-2.93e-06	1e-07	6e-07
-1.347e-05	-2.76e-06	1e-07	8e-07			-1.347e-05	-2.76e-06	9.5e-08	6e-07
-1.347e-05	-2.59e-06	1.05e-07	8e-07			-1.347e-05	-2.59e-06	9e-08	6e-07
-1.347e-05	-2.42e-06	1.15e-07	8e-07			-1.347e-05	-2.42e-06	7.5e-08	6e-07
-1.347e-05	-2.25e-06	1.2e-07	8e-07			-1.347e-05	-2.25e-06	7.5e-08	6e-07
-1.347e-05	-2.08e-06	1.25e-07	8e-07			-1.347e-05	-2.08e-06	6.5e-08	6e-07
-1.347e-05	-1.91e-06	1.3e-07	8e-07			-1.347e-05	-1.91e-06	6.5e-08	6e-07
-1.347e-05	-1.74e-06	1.3e-07	8e-07			-1.347e-05	-1.74e-06	6.5e-08	6e-07
-1.347e-05	-1.57e-06	1.3e-07	8e-07			-1.347e-05	-1.57e-06	7.5e-08	6e-07
-1.347e-05	-1.4e-06	1.35e-07	8e-07			-1.347e-05	-1.4e-06	6e-08	6e-07
-1.347e-05	-1.23e-06	1.3e-07	8e-07			-1.347e-05	-1.23e-06	8e-08	6e-07
-1.347e-05	-1.06e-06	1.35e-07	8e-07			-1.347e-05	-1.06e-06	6.5e-08	6e-07
-1.347e-05	-8.9e-07	1.3e-07	8e-07			-1.347e-05	-8.9e-07	8.5e-08	6e-07
-1.347e-05	-7.2e-07	1.3e-07	8e-07			-1.347e-05	-7.2e-07	9e-08	6e-07
-1.347e-05	-5.5e-07	1.3e-07	8e-07			-1.347e-05	-5.5e-07	9e-08	6e-07
-1.347e-05	-3.8e-07	1.35e-07	8e-07			-1.347e-05	-3.8e-07	7.5e-08	6e-07
-1.347e-05	-2.1e-07	1.35e-07	8e-07			-1.347e-05	-2.1e-07	7.5e-08	6e-07
-1.347e-05	-4e-08	1.35e-07	8e-07			-1.347e-05	-4e-08	7.5e-08	6e-07
-1.347e-05	1.3e-07	1.35e-07	8e-07			-1.347e-05	1.3e-07	7.5e-08	6e-07
-1.347e-05	3e-07	1.35e-07	8e-07			-1.347e-05	3e-07	7.5e-08	6e-07
-1.347e-05	4.7e-07	1.35e-07	8e-07			-1.347e-05	4.7e-07	7.5e-08	6e-07
-1.347e-05	6.4e-07	1.3e-07	8e-07			-1.347e-05	6.4e-07	9e-08	6e-07
-1.347e-05	8.1e-07	1.3e-07	8e-07			-1.347e-05	8.1e-07	9e-08	6e-07
-1.347e-05	9.8e-07	1.3e-07	8e-07			-1.347e-05	9.8e-07	8.5e-08	6e-07
-1.347e-05	1.15e-06	1.35e-07	8e-07			-1.347e-05	1.15e-06	6.5e-08	6e-07
-1.347e-05	1.32e-06	1.35e-07	8e-07			-1.347e-05	1.32e-06	6e-08	6e-07
-1.347e-05	1.49e-06	1.3e-07	8e-07			-1.347e-05	1.49e-06	7.5e-08	6e-07
-1.347e-05	1.66e-06	1.3e-07	8e-07			-1.347e-05	1.66e-06	7.5e-08	6e-07
-1.347e-05	1.83e-06	1.3e-07	8e-07			-1.347e-05	1.83e-06	6.5e-08	6e-07
-1.347e-05	2e-06	1.3e-07	8e-07			-1.347e-05	2e-06	6e-08	6e-07
-1.347e-05	2.17e-06	1.25e-07	8e-07			-1.347e-05	2.17e-06	6.5e-08	6e-07
-1.347e-05	2.34e-06	9e-08	8e-07			-1.347e-05	2.34e-06	1.35e-07	6e-07
-1.347e-05	2.51e-06	1.1e-07	8e-07			-1.347e-05	2.51e-06	8e-08	6e-07
-1.347e-05	2.68e-06	9.5e-08	8e-07			-1.347e-05	2.68e-06	1.1e-07	6e-07
-1.347e-05	2.85e-06	1.05e-07	8e-07			-1.347e-05	2.85e-06	8e-08	6e-07
-1.347e-05	3.02e-06	1e-07	8e-07			-1.347e-05	3.02e-06	8.5e-08	6e-07
-1.347e-05	3.19e-06	9.5e-08	8e-07			-1.347e-05	3.19e-06	9e-08	6e-07
-1.347e-05	3.36e-06	8e-08	8e-07			-1.347e-05	3.36e-06	6e-08	6e-07
-1.347e-05	3.53e-06	9e-08	8e-07			-1.347e-05	3.53e-06	8.5e-08	6e-07
-1.347e-05	3.7e-06	9.5e-08	8e-07			-1.347e-05	3.7e-06	6e-08	6e-07
-1.347e-05	3.87e-06	9e-08	8e-07			-1.347e-05	3.87e-06	6.5e-08	6e-07
-1.347e-05	4.04e-06	8.5e-08	8e-07			-1.347e-05	4.04e-06	7.5e-08	6e-07
-1.347e-05	4.21e-06	1.35e-07	8e-07			-1.347e-05	4.21e-06	8.5e-08	6e-07
-1.347e-05	4.38e-06	1.35e-07	8e-07			-1.347e-05	4.38e-06	7.5e-08	6e-07
-1.347e-05	4.55e-06	1.35e-07	8e-07			-1.347e-05	4.55e-06	6e-08	6e-07
-1.347e-05	4.72e-06	1.3e-07	8e-07			-1.347e-05	4.72e-06	6.5e-08	6e-07
-1.347e-05	4.89e-06	9.5e-08	8e-07			-1.347e-05	4.89e-06	1.3e-07	6e-07
-1.347e-05	5.06e-06	9.5e-08	8e-07			-1.347e-05	5.06e-06	1.15e-07	6e-07
-1.347e-05	5.23e-06	1.05e-07	8e-07			-1.347e-05	5.23e-06	8e-08	6e-07
-1.347e-05	5.4e-06	8e-08	8e-07			-1.347e-05	5.4e-06	6.5e-08	6e-07
-1.347e-05	5.57e-06	8e-08	8e-07			-1.347e-05	5.57e-06	6e-08	6e-07
-1.347e-05	5.74e-06	9.5e-08	8e-07			-1.347e-05	5.74e-06	6e-08	6e-07
-1.347e-05	5.91e-06	9e-08	8e-07			-1.347e-05	5.91e-06	6e-08	6e-07
-1.347e-05	6.08e-06	1.2e-07	8e-07			-1.347e-05	6.08e-06	1.25e-07	6e-07
-1.347e-05	6.25e-06	1.3e-07	8e-07			-1.347e-05	6.25e-06	9e-08	6e-07
-1.347e-05	6.42e-06	1.3e-07	8e-07			-1.347e-05	6.42e-06	7.5e-08	6e-07
-1.347e-05	6.59e-06	9.5e-08	8e-07			-1.347e-05	6.59e-06	1.3e-07	6e-07
-1.33e-05	-6.84e-06	1.25e-07	8e-07			-1.33e-05	-6.84e-06	7.5e-08	6e-07
-1.33e-05	-6.67e-06	1.35e-07	8e-07			-1.33e-05	-6.67e-06	6.5e-08	6e-07
-1.33e-05	-6.5e-06	1.35e-07	8e-07			-1.33e-05	-6.5e-06	8e-08	6e-07
-1.33e-05	-6.33e-06	8.5e-08	8e-07			-1.33e-05	-6.33e-06	7.5e-08	6e-07
-1.33e-05	-6.16e-06	9e-08	8e-07			-1.33e-05	-6.16e-06	7.5e-08	6e-07
-1.33e-05	-5.99e-06	9e-08	8e-07			-1.33e-05	-5.99e-06	9e-08	6e-07
-1.33e-05	-5.82e-06	8e-08	8e-07			-1.33e-05	-5.82e-06	6.5e-08	6e-07
-1.33e-05	-5.65e-06	1.1e-07	8e-07			-1.33e-05	-5.65e-06	6.5e-08	6e-07
-1.33e-05	-5.48e-06	1.1e-07	8e-07			-1.33e-05	-5.48e-06	8e-08	6e-07
-1.33e-05	-5.31e-06	1.25e-07	8e-07			-1.33e-05	-5.31e-06	6.5e-08	6e-07
-1.33e-05	-5.14e-06	1.3e-07	8e-07			-1.33e-05	-5.14e-06	7.5e-08	6e-07
-1.33e-05	-4.97e-06	1.35e-07	8e-07			-1.33e-05	-4.97e-06	6.5e-08	6e-07
-1.33e-05	-4.8e-06	1.3e-07	8e-07			-1.33e-05	-4.8e-06	9.5e-08	6e-07
-1.33e-05	-4.63e-06	8e-08	8e-07			-1.33e-05	-4.63e-06	8.5e-08	6e-07
-1.33e-05	-4.46e-06	8.5e-08	8e-07			-1.33e-05	-4.46e-06	8e-08	6e-07
-1.33e-05	-4.29e-06	9.5e-08	8e-07			-1.33e-05	-4.29e-06	6e-08	6e-07
-1.33e-05	-4.12e-06	9e-08	8e-07			-1.33e-05	-4.12e-06	8.5e-08	6e-07
-1.33e-05	-3.95e-06	8e-08	8e-07			-1.33e-05	-3.95e-06	6e-08	6e-07
-1.33e-05	-3.78e-06	9e-08	8e-07			-1.33e-05	-3.78e-06	1.05e-07	6e-07
-1.33e-05	-3.61e-06	9.5e-08	8e-07			-1.33e-05	-3.61e-06	1e-07	6e-07
-1.33e-05	-3.44e-06	9.5e-08	8e-07			-1.33e-05	-3.44e-06	1.1e-07	6e-07
-1.33e-05	-3.27e-06	1.05e-07	8e-07			-1.33e-05	-3.27e-06	9.5e-08	6e-07
-1.33e-05	-3.1e-06	1.2e-07	8e-07			-1.33e-05	-3.1e-06	7.5e-08	6e-07
-1.33e-05	-2.93e-06	1.3e-07	8e-07			-1.33e-05	-2.93e-06	6e-08	6e-07
-1.33e-05	-2.76e-06	1.3e-07	8e-07			-1.33e-05	-2.76e-06	6.5e-08	6e-07
-1.33e-05	-2.59e-06	1.35e-07	8e-07			-1.33e-05	-2.59e-06	6e-08	6e-07
-1.33e-05	-2.42e-06	1.35e-07	8e-07			-1.33e-05	-2.42e-06	6.5e-08	6e-07
-1.33e-05	-2.25e-06	1.3e-07	8e-07			-1.33e-05	-2.25e-06	9e-08	6e-07
-1.33e-05	-2.08e-06	1.3e-07	8e-07			-1.33e-05	-2.08e-06	9.5e-08	6e-07
-1.33e-05	-1.91e-06	1.35e-07	8e-07			-1.33e-05	-1.91e-06	8.5e-08	6e-07
-1.33e-05	-1.74e-06	8.5e-08	8e-07			-1.33e-05	-1.74e-06	6.5e-08	6e-07
-1.33e-05	-1.57e-06	8e-08	8e-07			-1.33e-05	-1.57e-06	8.5e-08	6e-07
-1.33e-05	-1.4e-06	8.5e-08	8e-07			-1.33e-05	-1.4e-06	7.5e-08	6e-07
-1.33e-05	-1.23e-06	9e-08	8e-07			-1.33e-05	-1.23e-06	6e-08	6e-07
-1.33e-05	-1.06e-06	8.5e-08	8e-07			-1.33e-05	-1.06e-06	8e-08	6e-07
-1.33e-05	-8.9e-07	9e-08	8e-07			-1.33e-05	-8.9e-07	6.5e-08	6e-07
-1.33e-05	-7.2e-07	8.5e-08	8e-07			-1.33e-05	-7.2e-07	8.5e-08	6e-07
-1.33e-05	-5.5e-07	8e-08	8e-07			-1.33e-05	-5.5e-07	1e-07	6e-07
-1.33e-05	-3.8e-07	8e-08	8e-07			-1.33e-05	-3.8e-07	1e-07	6e-07
-1.33e-05	-2.1e-07	9e-08	8e-07			-1.33e-05	-2.1e-07	7.5e-08	6e-07
-1.33e-05	-4e-08	9e-08	8e-07			-1.33e-05	-4e-08	7.5e-08	6e-07
-1.33e-05	1.3e-07	9e-08	8e-07			-1.33e-05	1.3e-07	7.5e-08	6e-07
-1.33e-05	3e-07	9e-08	8e-07			-1.33e-05	3e-07	7.5e-08	6e-07
-1.33e-05	4.7e-07	8e-08	8e-07			-1.33e-05	4.7e-07	1e-07	6e-07
-1.33e-05	6.4e-07	8.5e-08	8e-07			-1.33e-05	6.4e-07	8.5e-08	6e-07
-1.33e-05	8.1e-07	9e-08	8e-07			-1.33e-05	8.1e-07	6.5e-08	6e-07
-1.33e-05	9.8e-07	9e-08	8e-07			-1.33e-05	9.8e-07	6.5e-08	6e-07
-1.33e-05	1.15e-06	9e-08	8e-07			-1.33e-05	1.15e-06	6e-08	6e-07
-1.33e-05	1.32e-06	8.5e-08	8e-07			-1.33e-05	1.32e-06	7.5e-08	6e-07
-1.33e-05	1.49e-06	8e-08	8e-07			-1.33e-05	1.49e-06	8.5e-08	6e-07
-1.33e-05	1.66e-06	8.5e-08	8e-07			-1.33e-05	1.66e-06	6.5e-08	6e-07
-1.33e-05	1.83e-06	1.35e-07	8e-07			-1.33e-05	1.83e-06	8.5e-08	6e-07
-1.33e-05	2e-06	1.3e-07	8e-07			-1.33e-05	2e-06	9.5e-08	6e-07
-1.33e-05	2.17e-06	1.35e-07	8e-07			-1.33e-05	2.17e-06	7.5e-08	6e-07
-1.33e-05	2.34e-06	1.3e-07	8e-07			-1.33e-05	2.34e-06	8.5e-08	6e-07
-1.33e-05	2.51e-06	1.35e-07	8e-07			-1.33e-05	2.51e-06	6e-08	6e-07
-1.33e-05	2.68e-06	1.3e-07	8e-07			-1.33e-05	2.68e-06	7.5e-08	6e-07
-1.33e-05	2.85e-06	1.3e-07	8e-07			-1.33e-05	2.85e-06	6.5e-08	6e-07
-1.33e-05	3.02e-06	1.25e-07	8e-07			-1.33e-05	3.02e-06	6.5e-08	6e-07
-1.33e-05	3.19e-06	9.5e-08	8e-07			-1.33e-05	3.19e-06	1.25e-07	6e-07
-1.33e-05	3.36e-06	1.05e-07	8e-07			-1.33e-05	3.36e-06	9e-08	6e-07
-1.33e-05	3.53e-06	1.05e-07	8e-07			-1.33e-05	3.53e-06	8e-08	6e-07
-1.33e-05	3.7e-06	1e-07	8e-07			-1.33e-05	3.7e-06	8.5e-08	6e-07
-1.33e-05	3.87e-06	8e-08	8e-07			-1.33e-05	3.87e-06	6e-08	6e-07
-1.33e-05	4.04e-06	8e-08	8e-07			-1.33e-05	4.04e-06	6e-08	6e-07
-1.33e-05	4.21e-06	9e-08	8e-07			-1.33e-05	4.21e-06	8e-08	6e-07
-1.33e-05	4.38e-06	8.5e-08	8e-07			-1.33e-05	4.38e-06	8.5e-08	6e-07
-1.33e-05	4.55e-06	8.5e-08	8e-07			-1.33e-05	4.55e-06	7.5e-08	6e-07
-1.33e-05	4.72e-06	1.35e-07	8e-07			-1.33e-05	4.72e-06	8.5e-08	6e-07
-1.33e-05	4.89e-06	1.3e-07	8e-07			-1.33e-05	4.89e-06	9e-08	6e-07
-1.33e-05	5.06e-06	1.35e-07	8e-07			-1.33e-05	5.06e-06	6e-08	6e-07
-1.33e-05	5.23e-06	1.25e-07	8e-07			-1.33e-05	5.23e-06	7.5e-08	6e-07
-1.33e-05	5.4e-06	9.5e-08	8e-07			-1.33e-05	5.4e-06	1.25e-07	6e-07
-1.33e-05	5.57e-06	9.5e-08	8e-07			-1.33e-05	5.57e-06	1.1e-07	6e-07
-1.33e-05	5.74e-06	1e-07	8e-07			-1.33e-05	5.74e-06	8.5e-08	6e-07
-1.33e-05	5.91e-06	8e-08	8e-07			-1.33e-05	5.91e-06	6e-08	6e-07
-1.33e-05	6.08e-06	9e-08	8e-07			-1.33e-05	6.08e-06	8e-08	6e-07
-1.33e-05	6.25e-06	9e-08	8e-07			-1.33e-05	6.25e-06	6.5e-08	6e-07
-1.33e-05	6.42e-06	1.35e-07	8e-07			-1.33e-05	6.42e-06	9e-08	6e-07
-1.33e-05	6.59e-06	1.3e-07	8e-07			-1.33e-05	6.59e-06	9e-08	6e-07
-1.33e-05	6.76e-06	1.3e-07	8e-07			-1.33e-05	6.76e-06	7.5e-08	6e-07
-1.33e-05	6.93e-06	9.5e-08	8e-07			-1.33e-05	6.93e-06	1.3e-07	6e-07
-1.313e-05	-7.18e-06	1.2e-07	8e-07			-1.313e-05	-7.18e-06	8.5e-08	6e-07
-1.313e-05	-7.01e-06	1.3e-07	8e-07			-1.313e-05	-7.01e-06	8e-08	6e-07
-1.313e-05	-6.84e-06	1.35e-07	8e-07			-1.313e-05	-6.84e-06	8e-08	6e-07
-1.313e-05	-6.67e-06	9e-08	8e-07			-1.313e-05	-6.67e-06	6e-08	6e-07
-1.313e-05	-6.5e-06	9.5e-08	8e-07			-1.313e-05	-6.5e-06	6e-08	6e-07
-1.313e-05	-6.33e-06	8e-08	8e-07			-1.313e-05	-6.33e-06	6e-08	6e-07
-1.313e-05	-6.16e-06	1e-07	8e-07			-1.313e-05	-6.16e-06	8e-08	6e-07
-1.313e-05	-5.99e-06	1e-07	8e-07			-1.313e-05	-5.99e-06	9.5e-08	6e-07
-1.313e-05	-5.82e-06	1.15e-07	8e-07			-1.313e-05	-5.82e-06	7.5e-08	6e-07
-1.313e-05	-5.65e-06	1.25e-07	8e-07			-1.313e-05	-5.65e-06	7.5e-08	6e-07
-1.313e-05	-5.48e-06	1.35e-07	8e-07			-1.313e-05	-5.48e-06	6e-08	6e-07
-1.313e-05	-5.31e-06	1.35e-07	8e-07			-1.313e-05	-5.31e-06	7.5e-08	6e-07
-1.313e-05	-5.14e-06	1.35e-07	8e-07			-1.313e-05	-5.14e-06	9e-08	6e-07
-1.313e-05	-4.97e-06	9e-08	8e-07			-1.313e-05	-4.97e-06	6e-08	6e-07
-1.313e-05	-4.8e-06	9e-08	8e-07			-1.313e-05	-4.8e-06	7.5e-08	6e-07
-1.313e-05	-4.63e-06	1e-07	8e-07			-1.313e-05	-4.63e-06	6e-08	6e-07
-1.313e-05	-4.46e-06	8e-08	8e-07			-1.313e-05	-4.46e-06	6e-08	6e-07
-1.313e-05	-4.29e-06	9.5e-08	8e-07			-1.313e-05	-4.29e-06	9.5e-08	6e-07
-1.313e-05	-4.12e-06	1.05e-07	8e-07			-1.313e-05	-4.12e-06	8e-08	6e-07
-1.313e-05	-3.95e-06	9.5e-08	8e-07			-1.313e-05	-3.95e-06	1.15e-07	6e-07
-1.313e-05	-3.78e-06	1.25e-07	8e-07			-1.313e-05	-3.78e-06	6e-08	6e-07
-1.313e-05	-3.61e-06	1.3e-07	8e-07			-1.313e-05	-3.61e-06	6e-08	6e-07
-1.313e-05	-3.44e-06	1.3e-07	8e-07			-1.313e-05	-3.44e-06	7.5e-08	6e-07
-1.313e-05	-3.27e-06	1.35e-07	8e-07			-1.313e-05	-3.27e-06	6e-08	6e-07
-1.313e-05	-3.1e-06	1.3e-07	8e-07			-1.313e-05	-3.1e-06	9e-08	6e-07
-1.313e-05	-2.93e-06	1.3e-07	8e-07			-1.313e-05	-2.93e-06	9.5e-08	6e-07
-1.313e-05	-2.76e-06	1.2e-07	8e-07			-1.313e-05	-2.76e-06	1.25e-07	6e-07
-1.313e-05	-2.59e-06	8e-08	8e-07			-1.313e-05	-2.59e-06	8.5e-08	6e-07
-1.313e-05	-2.42e-06	9e-08	8e-07			-1.313e-05	-2.42e-06	6e-08	6e-07
-1.313e-05	-2.25e-06	8.5e-08	8e-07			-1.313e-05	-2.25e-06	8.5e-08	6e-07
-1.313e-05	-2.08e-06	9e-08	8e-07			-1.313e-05	-2.08e-06	7.5e-08	6e-07
-1.313e-05	-1.91e-06	9.5e-08	8e-07			-1.313e-05	-1.91e-06	6.5e-08	6e-07
-1.313e-05	-1.74e-06	9e-08	8e-07			-1.313e-05	-1.74e-06	8.5e-08	6e-07
-1.313e-05	-1.57e-06	9.5e-08	8e-07			-1.313e-05	-1.57e-06	7.5e-08	6e-07
-1.313e-05	-1.4e-06	1e-07	8e-07			-1.313e-05	-1.4e-06	6.5e-08	6e-07
-1.313e-05	-1.23e-06	9.5e-08	8e-07			-1.313e-05	-1.23e-06	8e-08	6e-07
-1.313e-05	-1.06e-06	9.5e-08	8e-07			-1.313e-05	-1.06e-06	8.5e-08	6e-07
-1.313e-05	-8.9e-07	8e-08	8e-07			-1.313e-05	-8.9e-07	6e-08	6e-07
-1.313e-05	-7.2e-07	9.5e-08	8e-07			-1.313e-05	-7.2e-07	9e-08	6e-07
-1.313e-05	-5.5e-07	9.5e-08	8e-07			-1.313e-05	-5.5e-07	9e-08	6e-07
-1.313e-05	-3.8e-07	9e-08	8e-07			-1.313e-05	-3.8e-07	1.05e-07	6e-07
-1.313e-05	-2.1e-07	1e-07	8e-07			-1.313e-05	-2.1e-07	8e-08	6e-07
-1.313e-05	-4e-08	1e-07	8e-07			-1.313e-05	-4e-08	8e-08	6e-07
-1.313e-05	1.3e-07	1e-07	8e-07			-1.313e-05	1.3e-07	8e-08	6e-07
-1.313e-05	3e-07	9e-08	8e-07			-1.313e-05	3e-07	1.05e-07	6e-07
-1.313e-05	4.7e-07	9.5e-08	8e-07			-1.313e-05	4.7e-07	9e-08	6e-07
-1.313e-05	6.4e-07	9.5e-08	8e-07			-1.313e-05	6.4e-07	9e-08	6e-07
-1.313e-05	8.1e-07	8e-08	8e-07			-1.313e-05	8.1e-07	6e-08	6e-07
-1.313e-05	9.8e-07	8e-08	8e-07			-1.313e-05	9.8e-07	6e-08	6e-07
-1.313e-05	1.15e-06	8e-08	8e-07			-1.313e-05	1.15e-06	6e-08	6e-07
-1.313e-05	1.32e-06	8e-08	8e-07			-1.313e-05	1.32e-06	6e-08	6e-07
-1.313e-05	1.49e-06	9e-08	8e-07			-1.313e-05	1.49e-06	9e-08	6e-07
-1.313e-05	1.66e-06	9e-08	8e-07			-1.313e-05	1.66e-06	8.5e-08	6e-07
-1.313e-05	1.83e-06	9e-08	8e-07			-1.313e-05	1.83e-06	8e-08	6e-07
-1.313e-05	2e-06	9.5e-08	8e-07			-1.313e-05	2e-06	6e-08	6e-07
-1.313e-05	2.17e-06	8e-08	8e-07			-1.313e-05	2.17e-06	1e-07	6e-07
-1.313e-05	2.34e-06	8.5e-08	8e-07			-1.313e-05	2.34e-06	8e-08	6e-07
-1.313e-05	2.51e-06	8.5e-08	8e-07			-1.313e-05	2.51e-06	7.5e-08	6e-07
-1.313e-05	2.68e-06	8.5e-08	8e-07			-1.313e-05	2.68e-06	6.5e-08	6e-07
-1.313e-05	2.85e-06	1.35e-07	8e-07			-1.313e-05	2.85e-06	8.5e-08	6e-07
-1.313e-05	3.02e-06	1.35e-07	8e-07			-1.313e-05	3.02e-06	7.5e-08	6e-07
-1.313e-05	3.19e-06	1.35e-07	8e-07			-1.313e-05	3.19e-06	6.5e-08	6e-07
-1.313e-05	3.36e-06	1.3e-07	8e-07			-1.313e-05	3.36e-06	7.5e-08	6e-07
-1.313e-05	3.53e-06	1.3e-07	8e-07			-1.313e-05	3.53e-06	6.5e-08	6e-07
-1.313e-05	3.7e-06	1.25e-07	8e-07			-1.313e-05	3.7e-06	6.5e-08	6e-07
-1.313e-05	3.87e-06	1.15e-07	8e-07			-1.313e-05	3.87e-06	7.5e-08	6e-07
-1.313e-05	4.04e-06	9.5e-08	8e-07			-1.313e-05	4.04e-06	1.1e-07	6e-07
-1.313e-05	4.21e-06	9.5e-08	8e-07			-1.313e-05	4.21e-06	1e-07	6e-07
-1.313e-05	4.38e-06	9.5e-08	8e-07			-1.313e-05	4.38e-06	9e-08	6e-07
-1.313e-05	4.55e-06	8e-08	8e-07			-1.313e-05	4.55e-06	6e-08	6e-07
-1.313e-05	4.72e-06	9.5e-08	8e-07			-1.313e-05	4.72e-06	6.5e-08	6e-07
-1.313e-05	4.89e-06	8.5e-08	8e-07			-1.313e-05	4.89e-06	8.5e-08	6e-07
-1.313e-05	5.06e-06	8e-08	8e-07			-1.313e-05	5.06e-06	8.5e-08	6e-07
-1.313e-05	5.23e-06	1.35e-07	8e-07			-1.313e-05	5.23e-06	8e-08	6e-07
-1.313e-05	5.4e-06	1.35e-07	8e-07			-1.313e-05	5.4e-06	6.5e-08	6e-07
-1.313e-05	5.57e-06	1.2e-07	8e-07			-1.313e-05	5.57e-06	9e-08	6e-07
-1.313e-05	5.74e-06	9.5e-08	8e-07			-1.313e-05	5.74e-06	1.3e-07	6e-07
-1.313e-05	5.91e-06	1.05e-07	8e-07			-1.313e-05	5.91e-06	9e-08	6e-07
-1.313e-05	6.08e-06	9.5e-08	8e-07			-1.313e-05	6.08e-06	1e-07	6e-07
-1.313e-05	6.25e-06	8e-08	8e-07			-1.313e-05	6.25e-06	6e-08	6e-07
-1.313e-05	6.42e-06	9e-08	8e-07			-1.313e-05	6.42e-06	8e-08	6e-07
-1.313e-05	6.59e-06	9e-08	8e-07			-1.313e-05	6.59e-06	6.5e-08	6e-07
-1.313e-05	6.76e-06	1.35e-07	8e-07			-1.313e-05	6.76e-06	9e-08	6e-07
-1.313e-05	6.93e-06	1.3e-07	8e-07			-1.313e-05	6.93e-06	9e-08	6e-07
-1.313e-05	7.1e-06	1.3e-07	8e-07			-1.313e-05	7.1e-06	7.5e-08	6e-07
-1.296e-05	-7.52e-06	1.2e-07	8e-07			-1.296e-05	-7.52e-06	8e-08	6e-07
-1.296e-05	-7.35e-06	1.35e-07	8e-07			-1.296e-05	-7.35e-06	6e-08	6e-07
-1.296e-05	-7.18e-06	1.3e-07	8e-07			-1.296e-05	-7.18e-06	9.5e-08	6e-07
-1.296e-05	-7.01e-06	8.5e-08	8e-07			-1.296e-05	-7.01e-06	7.5e-08	6e-07
-1.296e-05	-6.84e-06	9.5e-08	8e-07			-1.296e-05	-6.84e-06	6e-08	6e-07
-1.296e-05	-6.67e-06	8e-08	8e-07			-1.296e-05	-6.67e-06	6e-08	6e-07
-1.296e-05	-6.5e-06	1e-07	8e-07			-1.296e-05	-6.5e-06	8e-08	6e-07
-1.296e-05	-6.33e-06	1.05e-07	8e-07			-1.296e-05	-6.33e-06	8.5e-08	6e-07
-1.296e-05	-6.16e-06	1.05e-07	8e-07			-1.296e-05	-6.16e-06	1e-07	6e-07
-1.296e-05	-5.99e-06	1.3e-07	8e-07			-1.296e-05	-5.99e-06	6.5e-08	6e-07
-1.296e-05	-5.82e-06	1.35e-07	8e-07			-1.296e-05	-5.82e-06	6.5e-08	6e-07
-1.296e-05	-5.65e-06	1.3e-07	8e-07			-1.296e-05	-5.65e-06	9.5e-08	6e-07
-1.296e-05	-5.48e-06	8e-08	8e-07			-1.296e-05	-5.48e-06	8.5e-08	6e-07
-1.296e-05	-5.31e-06	8.5e-08	8e-07			-1.296e-05	-5.31e-06	8.5e-08	6e-07
-1.296e-05	-5.14e-06	9e-08	8e-07			-1.296e-05	-5.14e-06	8e-08	6e-07
-1.296e-05	-4.97e-06	8e-08	8e-07			-1.296e-05	-4.97e-06	6e-08	6e-07
-1.296e-05	-4.8e-06	1e-07	8e-07			-1.296e-05	-4.8e-06	8e-08	6e-07
-1.296e-05	-4.63e-06	1.05e-07	8e-07			-1.296e-05	-4.63e-06	8e-08	6e-07
-1.296e-05	-4.46e-06	9.5e-08	8e-07			-1.296e-05	-4.46e-06	1.15e-07	6e-07
-1.296e-05	-4.29e-06	1.2e-07	8e-07			-1.296e-05	-4.29e-06	7.5e-08	6e-07
-1.296e-05	-4.12e-06	1.3e-07	8e-07			-1.296e-05	-4.12e-06	6.5e-08	6e-07
-1.296e-05	-3.95e-06	1.35e-07	8e-07			-1.296e-05	-3.95e-06	6e-08	6e-07
-1.296e-05	-3.78e-06	1.3e-07	8e-07			-1.296e-05	-3.78e-06	8.5e-08	6e-07
-1.296e-05	-3.61e-06	1.3e-07	8e-07			-1.296e-05	-3.61e-06	9.5e-08	6e-07
-1.296e-05	-3.44e-06	8.5e-08	8e-07			-1.296e-05	-3.44e-06	6.5e-08	6e-07
-1.296e-05	-3.27e-06	8.5e-08	8e-07			-1.296e-05	-3.27e-06	7.5e-08	6e-07
-1.296e-05	-3.1e-06	9e-08	8e-07			-1.296e-05	-3.1e-06	6.5e-08	6e-07
-1.296e-05	-2.93e-06	9.5e-08	8e-07			-1.296e-05	-2.93e-06	6e-08	6e-07
-1.296e-05	-2.76e-06	9e-08	8e-07			-1.296e-05	-2.76e-06	8e-08	6e-07
-1.296e-05	-2.59e-06	9e-08	8e-07			-1.296e-05	-2.59e-06	9e-08	6e-07
-1.296e-05	-2.42e-06	9.5e-08	8e-07			-1.296e-05	-2.42e-06	8e-08	6e-07
-1.296e-05	-2.25e-06	9e-08	8e-07			-1.296e-05	-2.25e-06	1e-07	6e-07
-1.296e-05	-2.08e-06	1e-07	8e-07			-1.296e-05	-2.08e-06	8e-08	6e-07
-1.296e-05	-1.91e-06	1.05e-07	8e-07			-1.296e-05	-1.91e-06	7.5e-08	6e-07
-1.296e-05	-1.74e-06	1.1e-07	8e-07			-1.296e-05	-1.74e-06	6.5e-08	6e-07
-1.296e-05	-1.57e-06	1e-07	8e-07			-1.296e-05	-1.57e-06	9.5e-08	6e-07
-1.296e-05	-1.4e-06	1.1e-07	8e-07			-1.296e-05	-1.4e-06	7.5e-08	6e-07
-1.296e-05	-1.23e-06	1.15e-07	8e-07			-1.296e-05	-1.23e-06	6.5e-08	6e-07
-1.296e-05	-1.06e-06	1e-07	8e-07			-1.296e-05	-1.06e-06	1.05e-07	6e-07
-1.296e-05	-8.9e-07	9e-08	8e-07			-1.296e-05	-8.9e-07	1.35e-07	6e-07
-1.296e-05	-7.2e-07	9e-08	8e-07			-1.296e-05	-7.2e-07	1.35e-07	6e-07
-1.296e-05	-5.5e-07	1.25e-07	8e-07			-1.296e-05	-5.5e-07	6e-08	6e-07
-1.296e-05	-3.8e-07	1.25e-07	8e-07			-1.296e-05	-3.8e-07	6e-08	6e-07
-1.296e-05	-2.1e-07	1.25e-07	8e-07			-1.296e-05	-2.1e-07	6e-08	6e-07
-1.296e-05	-4e-08	1.25e-07	8e-07			-1.296e-05	-4e-08	6e-08	6e-07
-1.296e-05	1.3e-07	1.25e-07	8e-07			-1.296e-05	1.3e-07	6e-08	6e-07
-1.296e-05	3e-07	1.25e-07	8e-07			-1.296e-05	3e-07	6e-08	6e-07
-1.296e-05	4.7e-07	1.25e-07	8e-07			-1.296e-05	4.7e-07	6e-08	6e-07
-1.296e-05	6.4e-07	9e-08	8e-07			-1.296e-05	6.4e-07	1.35e-07	6e-07
-1.296e-05	8.1e-07	9e-08	8e-07			-1.296e-05	8.1e-07	1.35e-07	6e-07
-1.296e-05	9.8e-07	1.2e-07	8e-07			-1.296e-05	9.8e-07	6.5e-08	6e-07
-1.296e-05	1.15e-06	9.5e-08	8e-07			-1.296e-05	1.15e-06	1.15e-07	6e-07
-1.296e-05	1.32e-06	1.05e-07	8e-07			-1.296e-05	1.32e-06	9e-08	6e-07
-1.296e-05	1.49e-06	1.05e-07	8e-07			-1.296e-05	1.49e-06	8.5e-08	6e-07
-1.296e-05	1.66e-06	1.05e-07	8e-07			-1.296e-05	1.66e-06	8e-08	6e-07
-1.296e-05	1.83e-06	9.5e-08	8e-07			-1.296e-05	1.83e-06	1e-07	6e-07
-1.296e-05	2e-06	1e-07	8e-07			-1.296e-05	2e-06	8.5e-08	6e-07
-1.296e-05	2.17e-06	9.5e-08	8e-07			-1.296e-05	2.17e-06	9e-08	6e-07
-1.296e-05	2.34e-06	8e-08	8e-07			-1.296e-05	2.34e-06	6e-08	6e-07
-1.296e-05	2.51e-06	1e-07	8e-07			-1.296e-05	2.51e-06	6.5e-08	6e-07
-1.296e-05	2.68e-06	9e-08	8e-07			-1.296e-05	2.68e-06	8.5e-08	6e-07
-1.296e-05	2.85e-06	9.5e-08	8e-07			-1.296e-05	2.85e-06	6.5e-08	6e-07
-1.296e-05	3.02e-06	8e-08	8e-07			-1.296e-05	3.02e-06	1e-07	6e-07
-1.296e-05	3.19e-06	9e-08	8e-07			-1.296e-05	3.19e-06	6e-08	6e-07
-1.296e-05	3.36e-06	8e-08	8e-07			-1.296e-05	3.36e-06	8.5e-08	6e-07
-1.296e-05	3.53e-06	1.35e-07	8e-07			-1.296e-05	3.53e-06	8.5e-08	6e-07
-1.296e-05	3.7e-06	1.35e-07	8e-07			-1.296e-05	3.7e-06	7.5e-08	6e-07
-1.296e-05	3.87e-06	1.3e-07	8e-07			-1.296e-05	3.87e-06	8e-08	6e-07
-1.296e-05	4.04e-06	1.3e-07	8e-07			-1.296e-05	4.04e-06	7.5e-08	6e-07
-1.296e-05	4.21e-06	1.2e-07	8e-07			-1.296e-05	4.21e-06	8e-08	6e-07
-1.296e-05	4.38e-06	9.5e-08	8e-07			-1.296e-05	4.38e-06	1.25e-07	6e-07
-1.296e-05	4.55e-06	9.5e-08	8e-07			-1.296e-05	4.55e-06	1.1e-07	6e-07
-1.296e-05	4.72e-06	1.05e-07	8e-07			-1.296e-05	4.72e-06	7.5e-08	6e-07
-1.296e-05	4.89e-06	8e-08	8e-07			-1.296e-05	4.89e-06	6e-08	6e-07
-1.296e-05	5.06e-06	9.5e-08	8e-07			-1.296e-05	5.06e-06	7.5e-08	6e-07
-1.296e-05	5.23e-06	9.5e-08	8e-07			-1.296e-05	5.23e-06	6e-08	6e-07
-1.296e-05	5.4e-06	9e-08	8e-07			-1.296e-05	5.4e-06	6e-08	6e-07
-1.296e-05	5.57e-06	1.2e-07	8e-07			-1.296e-05	5.57e-06	1.25e-07	6e-07
-1.296e-05	5.74e-06	1.3e-07	8e-07			-1.296e-05	5.74e-06	9e-08	6e-07
-1.296e-05	5.91e-06	1.3e-07	8e-07			-1.296e-05	5.91e-06	7.5e-08	6e-07
-1.296e-05	6.08e-06	1.25e-07	8e-07			-1.296e-05	6.08e-06	6.5e-08	6e-07
-1.296e-05	6.25e-06	9.5e-08	8e-07			-1.296e-05	6.25e-06	1.15e-07	6e-07
-1.296e-05	6.42e-06	9.5e-08	8e-07			-1.296e-05	6.42e-06	1e-07	6e-07
-1.296e-05	6.59e-06	8e-08	8e-07			-1.296e-05	6.59e-06	6e-08	6e-07
-1.296e-05	6.76e-06	9e-08	8e-07			-1.296e-05	6.76e-06	8e-08	6e-07
-1.296e-05	6.93e-06	9e-08	8e-07			-1.296e-05	6.93e-06	6.5e-08	6e-07
-1.296e-05	7.1e-06	1.2e-07	8e-07			-1.296e-05	7.1e-06	1.25e-07	6e-07
-1.296e-05	7.27e-06	1.3e-07	8e-07			-1.296e-05	7.27e-06	8.5e-08	6e-07
-1.296e-05	7.44e-06	1.3e-07	8e-07			-1.296e-05	7.44e-06	6.5e-08	6e-07
-1.279e-05	-7.69e-06	1.3e-07	8e-07			-1.279e-05	-7.69e-06	7.5e-08	6e-07
-1.279e-05	-7.52e-06	1.35e-07	8e-07			-1.279e-05	-7.52e-06	7.5e-08	6e-07
-1.279e-05	-7.35e-06	8e-08	8e-07			-1.279e-05	-7.35e-06	8.5e-08	6e-07
-1.279e-05	-7.18e-06	9e-08	8e-07			-1.279e-05	-7.18e-06	7.5e-08	6e-07
-1.279e-05	-7.01e-06	9e-08	8e-07			-1.279e-05	-7.01e-06	9e-08	6e-07
-1.279e-05	-6.84e-06	8e-08	8e-07			-1.279e-05	-6.84e-06	6.5e-08	6e-07
-1.279e-05	-6.67e-06	1.05e-07	8e-07			-1.279e-05	-6.67e-06	8.5e-08	6e-07
-1.279e-05	-6.5e-06	1.05e-07	8e-07			-1.279e-05	-6.5e-06	1e-07	6e-07
-1.279e-05	-6.33e-06	1.3e-07	8e-07			-1.279e-05	-6.33e-06	6.5e-08	6e-07
-1.279e-05	-6.16e-06	1.3e-07	8e-07			-1.279e-05	-6.16e-06	8.5e-08	6e-07
-1.279e-05	-5.99e-06	1.35e-07	8e-07			-1.279e-05	-5.99e-06	8.5e-08	6e-07
-1.279e-05	-5.82e-06	9e-08	8e-07			-1.279e-05	-5.82e-06	6e-08	6e-07
-1.279e-05	-5.65e-06	9e-08	8e-07			-1.279e-05	-5.65e-06	7.5e-08	6e-07
-1.279e-05	-5.48e-06	9.5e-08	8e-07			-1.279e-05	-5.48e-06	7.5e-08	6e-07
-1.279e-05	-5.31e-06	8e-08	8e-07			-1.279e-05	-5.31e-06	6e-08	6e-07
-1.279e-05	-5.14e-06	9.5e-08	8e-07			-1.279e-05	-5.14e-06	1e-07	6e-07
-1.279e-05	-4.97e-06	1.05e-07	8e-07			-1.279e-05	-4.97e-06	9e-08	6e-07
-1.279e-05	-4.8e-06	1.25e-07	8e-07			-1.279e-05	-4.8e-06	6e-08	6e-07
-1.279e-05	-4.63e-06	1.3e-07	8e-07			-1.279e-05	-4.63e-06	6.5e-08	6e-07
-1.279e-05	-4.46e-06	1.35e-07	8e-07			-1.279e-05	-4.46e-06	6e-08	6e-07
-1.279e-05	-4.29e-06	1.3e-07	8e-07			-1.279e-05	-4.29e-06	9e-08	6e-07
-1.279e-05	-4.12e-06	1.35e-07	8e-07			-1.279e-05	-4.12e-06	8e-08	6e-07
-1.279e-05	-3.95e-06	8e-08	8e-07			-1.279e-05	-3.95e-06	8.5e-08	6e-07
-1.279e-05	-3.78e-06	8.5e-08	8e-07			-1.279e-05	-3.78e-06	8e-08	6e-07
-1.279e-05	-3.61e-06	9e-08	8e-07			-1.279e-05	-3.61e-06	7.5e-08	6e-07
-1.279e-05	-3.44e-06	9e-08	8e-07			-1.279e-05	-3.44e-06	8.5e-08	6e-07
-1.279e-05	-3.27e-06	1e-07	8e-07			-1.279e-05	-3.27e-06	6.5e-08	6e-07
-1.279e-05	-3.1e-06	8e-08	8e-07			-1.279e-05	-3.1e-06	6e-08	6e-07
-1.279e-05	-2.93e-06	9.5e-08	8e-07			-1.279e-05	-2.93e-06	9.5e-08	6e-07
-1.279e-05	-2.76e-06	1e-07	8e-07			-1.279e-05	-2.76e-06	9e-08	6e-07
-1.279e-05	-2.59e-06	1.05e-07	8e-07			-1.279e-05	-2.59e-06	8.5e-08	6e-07
-1.279e-05	-2.42e-06	9.5e-08	8e-07			-1.279e-05	-2.42e-06	1.15e-07	6e-07
-1.279e-05	-2.25e-06	9e-08	8e-07			-1.279e-05	-2.25e-06	1.35e-07	6e-07
-1.279e-05	-2.08e-06	1.2e-07	8e-07			-1.279e-05	-2.08e-06	7.5e-08	6e-07
-1.279e-05	-1.91e-06	1.3e-07	8e-07			-1.279e-05	-1.91e-06	6e-08	6e-07
-1.279e-05	-1.74e-06	1.3e-07	8e-07			-1.279e-05	-1.74e-06	6.5e-08	6e-07
-1.279e-05	-1.57e-06	1.3e-07	8e-07			-1.279e-05	-1.57e-06	6.5e-08	6e-07
-1.279e-05	-1.4e-06	1.3e-07	8e-07			-1.279e-05	-1.4e-06	7.5e-08	6e-07
-1.279e-05	-1.23e-06	1.35e-07	8e-07			-1.279e-05	-1.23e-06	6e-08	6e-07
-1.279e-05	-1.06e-06	1.35e-07	8e-07			-1.279e-05	-1.06e-06	6e-08	6e-07
-1.279e-05	-8.9e-07	1.35e-07	8e-07			-1.279e-05	-8.9e-07	6.5e-08	6e-07
-1.279e-05	-7.2e-07	1.3e-07	8e-07			-1.279e-05	-7.2e-07	8.5e-08	6e-07
-1.279e-05	-5.5e-07	1.3e-07	8e-07			-1.279e-05	-5.5e-07	8.5e-08	6e-07
-1.279e-05	-3.8e-07	1.3e-07	8e-07			-1.279e-05	-3.8e-07	9e-08	6e-07
-1.279e-05	-2.1e-07	1.3e-07	8e-07			-1.279e-05	-2.1e-07	9e-08	6e-07
-1.279e-05	-4e-08	1.3e-07	8e-07			-1.279e-05	-4e-08	9e-08	6e-07
-1.279e-05	1.3e-07	1.3e-07	8e-07			-1.279e-05	1.3e-07	9e-08	6e-07
-1.279e-05	3e-07	1.3e-07	8e-07			-1.279e-05	3e-07	9e-08	6e-07
-1.279e-05	4.7e-07	1.3e-07	8e-07			-1.279e-05	4.7e-07	8.5e-08	6e-07
-1.279e-05	6.4e-07	1.3e-07	8e-07			-1.279e-05	6.4e-07	8.5e-08	6e-07
-1.279e-05	8.1e-07	1.35e-07	8e-07			-1.279e-05	8.1e-07	6.5e-08	6e-07
-1.279e-05	9.8e-07	1.3e-07	8e-07			-1.279e-05	9.8e-07	8e-08	6e-07
-1.279e-05	1.15e-06	1.35e-07	8e-07			-1.279e-05	1.15e-06	6e-08	6e-07
-1.279e-05	1.32e-06	1.3e-07	8e-07			-1.279e-05	1.32e-06	7.5e-08	6e-07
-1.279e-05	1.49e-06	1.3e-07	8e-07			-1.279e-05	1.49e-06	7.5e-08	6e-07
-1.279e-05	1.66e-06	1.3e-07	8e-07			-1.279e-05	1.66e-06	6.5e-08	6e-07
-1.279e-05	1.83e-06	1.3e-07	8e-07			-1.279e-05	1.83e-06	6e-08	6e-07
-1.279e-05	2e-06	1.25e-07	8e-07			-1.279e-05	2e-06	6.5e-08	6e-07
-1.279e-05	2.17e-06	1.25e-07	8e-07			-1.279e-05	2.17e-06	6e-08	6e-07
-1.279e-05	2.34e-06	1.2e-07	8e-07			-1.279e-05	2.34e-06	6.5e-08	6e-07
-1.279e-05	2.51e-06	1.1e-07	8e-07			-1.279e-05	2.51e-06	7.5e-08	6e-07
-1.279e-05	2.68e-06	1.05e-07	8e-07			-1.279e-05	2.68e-06	8e-08	6e-07
-1.279e-05	2.85e-06	1.05e-07	8e-07			-1.279e-05	2.85e-06	7.5e-08	6e-07
-1.279e-05	3.02e-06	9.5e-08	8e-07			-1.279e-05	3.02e-06	9e-08	6e-07
-1.279e-05	3.19e-06	8e-08	8e-07			-1.279e-05	3.19e-06	6e-08	6e-07
-1.279e-05	3.36e-06	9.5e-08	8e-07			-1.279e-05	3.36e-06	7.5e-08	6e-07
-1.279e-05	3.53e-06	9.5e-08	8e-07			-1.279e-05	3.53e-06	6.5e-08	6e-07
-1.279e-05	3.7e-06	8.5e-08	8e-07			-1.279e-05	3.7e-06	8.5e-08	6e-07
-1.279e-05	3.87e-06	9e-08	8e-07			-1.279e-05	3.87e-06	6e-08	6e-07
-1.279e-05	4.04e-06	8.5e-08	8e-07			-1.279e-05	4.04e-06	6.5e-08	6e-07
-1.279e-05	4.21e-06	1.3e-07	8e-07			-1.279e-05	4.21e-06	9.5e-08	6e-07
-1.279e-05	4.38e-06	1.35e-07	8e-07			-1.279e-05	4.38e-06	6.5e-08	6e-07
-1.279e-05	4.55e-06	1.3e-07	8e-07			-1.279e-05	4.55e-06	7.5e-08	6e-07
-1.279e-05	4.72e-06	1.25e-07	8e-07			-1.279e-05	4.72e-06	6.5e-08	6e-07
-1.279e-05	4.89e-06	1.05e-07	8e-07			-1.279e-05	4.89e-06	9.5e-08	6e-07
-1.279e-05	5.06e-06	9.5e-08	8e-07			-1.279e-05	5.06e-06	1.05e-07	6e-07
-1.279e-05	5.23e-06	1e-07	8e-07			-1.279e-05	5.23e-06	8e-08	6e-07
-1.279e-05	5.4e-06	8e-08	8e-07			-1.279e-05	5.4e-06	6e-08	6e-07
-1.279e-05	5.57e-06	9e-08	8e-07			-1.279e-05	5.57e-06	8e-08	6e-07
-1.279e-05	5.74e-06	9e-08	8e-07			-1.279e-05	5.74e-06	6.5e-08	6e-07
-1.279e-05	5.91e-06	8.5e-08	8e-07			-1.279e-05	5.91e-06	6.5e-08	6e-07
-1.279e-05	6.08e-06	1.35e-07	8e-07			-1.279e-05	6.08e-06	7.5e-08	6e-07
-1.279e-05	6.25e-06	1.35e-07	8e-07			-1.279e-05	6.25e-06	6e-08	6e-07
-1.279e-05	6.42e-06	1.25e-07	8e-07			-1.279e-05	6.42e-06	6.5e-08	6e-07
-1.279e-05	6.59e-06	9.5e-08	8e-07			-1.279e-05	6.59e-06	1.15e-07	6e-07
-1.279e-05	6.76e-06	9.5e-08	8e-07			-1.279e-05	6.76e-06	1e-07	6e-07
-1.279e-05	6.93e-06	8e-08	8e-07			-1.279e-05	6.93e-06	6e-08	6e-07
-1.279e-05	7.1e-06	9.5e-08	8e-07			-1.279e-05	7.1e-06	6.5e-08	6e-07
-1.279e-05	7.27e-06	9e-08	8e-07			-1.279e-05	7.27e-06	6e-08	6e-07
-1.279e-05	7.44e-06	1.35e-07	8e-07			-1.279e-05	7.44e-06	8.5e-08	6e-07
-1.279e-05	7.61e-06	1.3e-07	8e-07			-1.279e-05	7.61e-06	8e-08	6e-07
-1.279e-05	7.78e-06	9.5e-08	8e-07			-1.279e-05	7.78e-06	1.35e-07	6e-07
-1.262e-05	-8.03e-06	1.25e-07	8e-07			-1.262e-05	-8.03e-06	7.5e-08	6e-07
-1.262e-05	-7.86e-06	1.3e-07	8e-07			-1.262e-05	-7.86e-06	8.5e-08	6e-07
-1.262e-05	-7.69e-06	1.2e-07	8e-07			-1.262e-05	-7.69e-06	1.25e-07	6e-07
-1.262e-05	-7.52e-06	9e-08	8e-07			-1.262e-05	-7.52e-06	6.5e-08	6e-07
-1.262e-05	-7.35e-06	9e-08	8e-07			-1.262e-05	-7.35e-06	8.5e-08	6e-07
-1.262e-05	-7.18e-06	8e-08	8e-07			-1.262e-05	-7.18e-06	6.5e-08	6e-07
-1.262e-05	-7.01e-06	9.5e-08	8e-07			-1.262e-05	-7.01e-06	1.05e-07	6e-07
-1.262e-05	-6.84e-06	9.5e-08	8e-07			-1.262e-05	-6.84e-06	1.25e-07	6e-07
-1.262e-05	-6.67e-06	1.3e-07	8e-07			-1.262e-05	-6.67e-06	6.5e-08	6e-07
-1.262e-05	-6.5e-06	1.3e-07	8e-07			-1.262e-05	-6.5e-06	8.5e-08	6e-07
-1.262e-05	-6.33e-06	1.35e-07	8e-07			-1.262e-05	-6.33e-06	8.5e-08	6e-07
-1.262e-05	-6.16e-06	9e-08	8e-07			-1.262e-05	-6.16e-06	6e-08	6e-07
-1.262e-05	-5.99e-06	9.5e-08	8e-07			-1.262e-05	-5.99e-06	6e-08	6e-07
-1.262e-05	-5.82e-06	8e-08	8e-07			-1.262e-05	-5.82e-06	6e-08	6e-07
-1.262e-05	-5.65e-06	9e-08	8e-07			-1.262e-05	-5.65e-06	1.05e-07	6e-07
-1.262e-05	-5.48e-06	9.5e-08	8e-07			-1.262e-05	-5.48e-06	1.05e-07	6e-07
-1.262e-05	-5.31e-06	1.05e-07	8e-07			-1.262e-05	-5.31e-06	9.5e-08	6e-07
-1.262e-05	-5.14e-06	1.2e-07	8e-07			-1.262e-05	-5.14e-06	8e-08	6e-07
-1.262e-05	-4.97e-06	1.3e-07	8e-07			-1.262e-05	-4.97e-06	7.5e-08	6e-07
-1.262e-05	-4.8e-06	1.3e-07	8e-07			-1.262e-05	-4.8e-06	8.5e-08	6e-07
-1.262e-05	-4.63e-06	1.35e-07	8e-07			-1.262e-05	-4.63e-06	8e-08	6e-07
-1.262e-05	-4.46e-06	8e-08	8e-07			-1.262e-05	-4.46e-06	8.5e-08	6e-07
-1.262e-05	-4.29e-06	9e-08	8e-07			-1.262e-05	-4.29e-06	6.5e-08	6e-07
-1.262e-05	-4.12e-06	9.5e-08	8e-07			-1.262e-05	-4.12e-06	6e-08	6e-07
-1.262e-05	-3.95e-06	9.5e-08	8e-07			-1.262e-05	-3.95e-06	7.5e-08	6e-07
-1.262e-05	-3.78e-06	8e-08	8e-07			-1.262e-05	-3.78e-06	6e-08	6e-07
-1.262e-05	-3.61e-06	1e-07	8e-07			-1.262e-05	-3.61e-06	8e-08	6e-07
-1.262e-05	-3.44e-06	1.1e-07	8e-07			-1.262e-05	-3.44e-06	6.5e-08	6e-07
-1.262e-05	-3.27e-06	1.1e-07	8e-07			-1.262e-05	-3.27e-06	7.5e-08	6e-07
-1.262e-05	-3.1e-06	1.2e-07	8e-07			-1.262e-05	-3.1e-06	6.5e-08	6e-07
-1.262e-05	-2.93e-06	1.2e-07	8e-07			-1.262e-05	-2.93e-06	7.5e-08	6e-07
-1.262e-05	-2.76e-06	1.3e-07	8e-07			-1.262e-05	-2.76e-06	6e-08	6e-07
-1.262e-05	-2.59e-06	1.3e-07	8e-07			-1.262e-05	-2.59e-06	6.5e-08	6e-07
-1.262e-05	-2.42e-06	1.35e-07	8e-07			-1.262e-05	-2.42e-06	6e-08	6e-07
-1.262e-05	-2.25e-06	1.35e-07	8e-07			-1.262e-05	-2.25e-06	6.5e-08	6e-07
-1.262e-05	-2.08e-06	1.3e-07	8e-07			-1.262e-05	-2.08e-06	9e-08	6e-07
-1.262e-05	-1.91e-06	1.3e-07	8e-07			-1.262e-05	-1.91e-06	9.5e-08	6e-07
-1.262e-05	-1.74e-06	1.35e-07	8e-07			-1.262e-05	-1.74e-06	8e-08	6e-07
-1.262e-05	-1.57e-06	1.35e-07	8e-07			-1.262e-05	-1.57e-06	1.35e-07	6e-07
-1.262e-05	-1.4e-06	8.5e-08	8e-07			-1.262e-05	-1.4e-06	6.5e-08	6e-07
-1.262e-05	-1.23e-06	8e-08	8e-07			-1.262e-05	-1.23e-06	8.5e-08	6e-07
-1.262e-05	-1.06e-06	8.5e-08	8e-07			-1.262e-05	-1.06e-06	7.5e-08	6e-07
-1.262e-05	-8.9e-07	9e-08	8e-07			-1.262e-05	-8.9e-07	6e-08	6e-07
-1.262e-05	-7.2e-07	9e-08	8e-07			-1.262e-05	-7.2e-07	6e-08	6e-07
-1.262e-05	-5.5e-07	9e-08	8e-07			-1.262e-05	-5.5e-07	6.5e-08	6e-07
-1.262e-05	-3.8e-07	9e-08	8e-07			-1.262e-05	-3.8e-07	6.5e-08	6e-07
-1.262e-05	-2.1e-07	9e-08	8e-07			-1.262e-05	-2.1e-07	6.5e-08	6e-07
-1.262e-05	-4e-08	9e-08	8e-07			-1.262e-05	-4e-08	6.5e-08	6e-07
-1.262e-05	1.3e-07	9e-08	8e-07			-1.262e-05	1.3e-07	6.5e-08	6e-07
-1.262e-05	3e-07	9e-08	8e-07			-1.262e-05	3e-07	6.5e-08	6e-07
-1.262e-05	4.7e-07	9e-08	8e-07			-1.262e-05	4.7e-07	6.5e-08	6e-07
-1.262e-05	6.4e-07	8.5e-08	8e-07			-1.262e-05	6.4e-07	8e-08	6e-07
-1.262e-05	8.1e-07	9e-08	8e-07			-1.262e-05	8.1e-07	6e-08	6e-07
-1.262e-05	9.8e-07	9e-08	8e-07			-1.262e-05	9.8e-07	6e-08	6e-07
-1.262e-05	1.15e-06	8.5e-08	8e-07			-1.262e-05	1.15e-06	7.5e-08	6e-07
-1.262e-05	1.32e-06	8e-08	8e-07			-1.262e-05	1.32e-06	8.5e-08	6e-07
-1.262e-05	1.49e-06	8.5e-08	8e-07			-1.262e-05	1.49e-06	6.5e-08	6e-07
-1.262e-05	1.66e-06	1.35e-07	8e-07			-1.262e-05	1.66e-06	8.5e-08	6e-07
-1.262e-05	1.83e-06	1.3e-07	8e-07			-1.262e-05	1.83e-06	9.5e-08	6e-07
-1.262e-05	2e-06	1.35e-07	8e-07			-1.262e-05	2e-06	7.5e-08	6e-07
-1.262e-05	2.17e-06	1.3e-07	8e-07			-1.262e-05	2.17e-06	8.5e-08	6e-07
-1.262e-05	2.34e-06	1.35e-07	8e-07			-1.262e-05	2.34e-06	6e-08	6e-07
-1.262e-05	2.51e-06	1.3e-07	8e-07			-1.262e-05	2.51e-06	7.5e-08	6e-07
-1.262e-05	2.68e-06	1.3e-07	8e-07			-1.262e-05	2.68e-06	6.5e-08	6e-07
-1.262e-05	2.85e-06	1.25e-07	8e-07			-1.262e-05	2.85e-06	6.5e-08	6e-07
-1.262e-05	3.02e-06	9e-08	8e-07			-1.262e-05	3.02e-06	1.35e-07	6e-07
-1.262e-05	3.19e-06	9.5e-08	8e-07			-1.262e-05	3.19e-06	1.15e-07	6e-07
-1.262e-05	3.36e-06	9.5e-08	8e-07			-1.262e-05	3.36e-06	1.05e-07	6e-07
-1.262e-05	3.53e-06	1.05e-07	8e-07			-1.262e-05	3.53e-06	7.5e-08	6e-07
-1.262e-05	3.7e-06	9.5e-08	8e-07			-1.262e-05	3.7e-06	9e-08	6e-07
-1.262e-05	3.87e-06	1e-07	8e-07			-1.262e-05	3.87e-06	6.5e-08	6e-07
-1.262e-05	4.04e-06	9e-08	8e-07			-1.262e-05	4.04e-06	8e-08	6e-07
-1.262e-05	4.21e-06	9e-08	8e-07			-1.262e-05	4.21e-06	7.5e-08	6e-07
-1.262e-05	4.38e-06	9e-08	8e-07			-1.262e-05	4.38e-06	6e-08	6e-07
-1.262e-05	4.55e-06	1.2e-07	8e-07			-1.262e-05	4.55e-06	1.25e-07	6e-07
-1.262e-05	4.72e-06	1.35e-07	8e-07			-1.262e-05	4.72e-06	7.5e-08	6e-07
-1.262e-05	4.89e-06	1.35e-07	8e-07			-1.262e-05	4.89e-06	6e-08	6e-07
-1.262e-05	5.06e-06	1.3e-07	8e-07			-1.262e-05	5.06e-06	6.5e-08	6e-07
-1.262e-05	5.23e-06	1.25e-07	8e-07			-1.262e-05	5.23e-06	6e-08	6e-07
-1.262e-05	5.4e-06	1e-07	8e-07			-1.262e-05	5.4e-06	1e-07	6e-07
-1.262e-05	5.57e-06	1.05e-07	8e-07			-1.262e-05	5.57e-06	7.5e-08	6e-07
-1.262e-05	5.74e-06	8e-08	8e-07			-1.262e-05	5.74e-06	6e-08	6e-07
-1.262e-05	5.91e-06	9e-08	8e-07			-1.262e-05	5.91e-06	8.5e-08	6e-07
-1.262e-05	6.08e-06	8.5e-08	8e-07			-1.262e-05	6.08e-06	8.5e-08	6e-07
-1.262e-05	6.25e-06	8e-08	8e-07			-1.262e-05	6.25e-06	8.5e-08	6e-07
-1.262e-05	6.42e-06	1.35e-07	8e-07			-1.262e-05	6.42e-06	7.5e-08	6e-07
-1.262e-05	6.59e-06	1.3e-07	8e-07			-1.262e-05	6.59e-06	7.5e-08	6e-07
-1.262e-05	6.76e-06	1.25e-07	8e-07			-1.262e-05	6.76e-06	6.5e-08	6e-07
-1.262e-05	6.93e-06	1.05e-07	8e-07			-1.262e-05	6.93e-06	9e-08	6e-07
-1.262e-05	7.1e-06	1e-07	8e-07			-1.262e-05	7.1e-06	8.5e-08	6e-07
-1.262e-05	7.27e-06	8e-08	8e-07			-1.262e-05	7.27e-06	6e-08	6e-07
-1.262e-05	7.44e-06	9.5e-08	8e-07			-1.262e-05	7.44e-06	6e-08	6e-07
-1.262e-05	7.61e-06	8.5e-08	8e-07			-1.262e-05	7.61e-06	7.5e-08	6e-07
-1.262e-05	7.78e-06	1.3e-07	8e-07			-1.262e-05	7.78e-06	9.5e-08	6e-07
-1.262e-05	7.95e-06	1.3e-07	8e-07			-1.262e-05	7.95e-06	7.5e-08	6e-07
-1.245e-05	-8.2e-06	1.35e-07	8e-07			-1.245e-05	-8.2e-06	6e-08	6e-07
-1.245e-05	-8.03e-06	1.3e-07	8e-07			-1.245e-05	-8.03e-06	9.5e-08	6e-07
-1.245e-05	-7.86e-06	9e-08	8e-07			-1.245e-05	-7.86e-06	6e-08	6e-07
-1.245e-05	-7.69e-06	9.5e-08	8e-07			-1.245e-05	-7.69e-06	6.5e-08	6e-07
-1.245e-05	-7.52e-06	8e-08	8e-07			-1.245e-05	-7.52e-06	6e-08	6e-07
-1.245e-05	-7.35e-06	1e-07	8e-07			-1.245e-05	-7.35e-06	9e-08	6e-07
-1.245e-05	-7.18e-06	1.05e-07	8e-07			-1.245e-05	-7.18e-06	9.5e-08	6e-07
-1.245e-05	-7.01e-06	1.25e-07	8e-07			-1.245e-05	-7.01e-06	7.5e-08	6e-07
-1.245e-05	-6.84e-06	1.35e-07	8e-07			-1.245e-05	-6.84e-06	6.5e-08	6e-07
-1.245e-05	-6.67e-06	1.35e-07	8e-07			-1.245e-05	-6.67e-06	8e-08	6e-07
-1.245e-05	-6.5e-06	9e-08	8e-07			-1.245e-05	-6.5e-06	6e-08	6e-07
-1.245e-05	-6.33e-06	9.5e-08	8e-07			-1.245e-05	-6.33e-06	6e-08	6e-07
-1.245e-05	-6.16e-06	8e-08	8e-07			-1.245e-05	-6.16e-06	6e-08	6e-07
-1.245e-05	-5.99e-06	1e-07	8e-07			-1.245e-05	-5.99e-06	8e-08	6e-07
-1.245e-05	-5.82e-06	1.05e-07	8e-07			-1.245e-05	-5.82e-06	8.5e-08	6e-07
-1.245e-05	-5.65e-06	9e-08	8e-07			-1.245e-05	-5.65e-06	1.35e-07	6e-07
-1.245e-05	-5.48e-06	1.3e-07	8e-07			-1.245e-05	-5.48e-06	6.5e-08	6e-07
-1.245e-05	-5.31e-06	1.35e-07	8e-07			-1.245e-05	-5.31e-06	6e-08	6e-07
-1.245e-05	-5.14e-06	1.35e-07	8e-07			-1.245e-05	-5.14e-06	7.5e-08	6e-07
-1.245e-05	-4.97e-06	8.5e-08	8e-07			-1.245e-05	-4.97e-06	6.5e-08	6e-07
-1.245e-05	-4.8e-06	9e-08	8e-07			-1.245e-05	-4.8e-06	6e-08	6e-07
-1.245e-05	-4.63e-06	9.5e-08	8e-07			-1.245e-05	-4.63e-06	6e-08	6e-07
-1.245e-05	-4.46e-06	9.5e-08	8e-07			-1.245e-05	-4.46e-06	7.5e-08	6e-07
-1.245e-05	-4.29e-06	8e-08	8e-07			-1.245e-05	-4.29e-06	6e-08	6e-07
-1.245e-05	-4.12e-06	9.5e-08	8e-07			-1.245e-05	-4.12e-06	9.5e-08	6e-07
-1.245e-05	-3.95e-06	9.5e-08	8e-07			-1.245e-05	-3.95e-06	1.05e-07	6e-07
-1.245e-05	-3.78e-06	9.5e-08	8e-07			-1.245e-05	-3.78e-06	1.15e-07	6e-07
-1.245e-05	-3.61e-06	1.25e-07	8e-07			-1.245e-05	-3.61e-06	6e-08	6e-07
-1.245e-05	-3.44e-06	1.3e-07	8e-07			-1.245e-05	-3.44e-06	6e-08	6e-07
-1.245e-05	-3.27e-06	1.3e-07	8e-07			-1.245e-05	-3.27e-06	7.5e-08	6e-07
-1.245e-05	-3.1e-06	1.3e-07	8e-07			-1.245e-05	-3.1e-06	8e-08	6e-07
-1.245e-05	-2.93e-06	1.3e-07	8e-07			-1.245e-05	-2.93e-06	9e-08	6e-07
-1.245e-05	-2.76e-06	1.3e-07	8e-07			-1.245e-05	-2.76e-06	9.5e-08	6e-07
-1.245e-05	-2.59e-06	8.5e-08	8e-07			-1.245e-05	-2.59e-06	6.5e-08	6e-07
-1.245e-05	-2.42e-06	8e-08	8e-07			-1.245e-05	-2.42e-06	8.5e-08	6e-07
-1.245e-05	-2.25e-06	9e-08	8e-07			-1.245e-05	-2.25e-06	6e-08	6e-07
-1.245e-05	-2.08e-06	9e-08	8e-07			-1.245e-05	-2.08e-06	6.5e-08	6e-07
-1.245e-05	-1.91e-06	9e-08	8e-07			-1.245e-05	-1.91e-06	7.5e-08	6e-07
-1.245e-05	-1.74e-06	9.5e-08	8e-07			-1.245e-05	-1.74e-06	6e-08	6e-07
-1.245e-05	-1.57e-06	9e-08	8e-07			-1.245e-05	-1.57e-06	8e-08	6e-07
-1.245e-05	-1.4e-06	9e-08	8e-07			-1.245e-05	-1.4e-06	8.5e-08	6e-07
-1.245e-05	-1.23e-06	9e-08	8e-07			-1.245e-05	-1.23e-06	9e-08	6e-07
-1.245e-05	-1.06e-06	1e-07	8e-07			-1.245e-05	-1.06e-06	6.5e-08	6e-07
-1.245e-05	-8.9e-07	9.5e-08	8e-07			-1.245e-05	-8.9e-07	8e-08	6e-07
-1.245e-05	-7.2e-07	9.5e-08	8e-07			-1.245e-05	-7.2e-07	8e-08	6e-07
-1.245e-05	-5.5e-07	9.5e-08	8e-07			-1.245e-05	-5.5e-07	8.5e-08	6e-07
-1.245e-05	-3.8e-07	1e-07	8e-07			-1.245e-05	-3.8e-07	7.5e-08	6e-07
-1.245e-05	-2.1e-07	9e-08	8e-07			-1.245e-05	-2.1e-07	1e-07	6e-07
-1.245e-05	-4e-08	9e-08	8e-07			-1.245e-05	-4e-08	1e-07	6e-07
-1.245e-05	1.3e-07	9e-08	8e-07			-1.245e-05	1.3e-07	1e-07	6e-07
-1.245e-05	3e-07	1e-07	8e-07			-1.245e-05	3e-07	7.5e-08	6e-07
-1.245e-05	4.7e-07	9.5e-08	8e-07			-1.245e-05	4.7e-07	8.5e-08	6e-07
-1.245e-05	6.4e-07	9.5e-08	8e-07			-1.245e-05	6.4e-07	8.5e-08	6e-07
-1.245e-05	8.1e-07	9.5e-08	8e-07			-1.245e-05	8.1e-07	8e-08	6e-07
-1.245e-05	9.8e-07	9.5e-08	8e-07			-1.245e-05	9.8e-07	8e-08	6e-07
-1.245e-05	1.15e-06	9e-08	8e-07			-1.245e-05	1.15e-06	9e-08	6e-07
-1.245e-05	1.32e-06	1e-07	8e-07			-1.245e-05	1.32e-06	6e-08	6e-07
-1.245e-05	1.49e-06	9e-08	8e-07			-1.245e-05	1.49e-06	8.5e-08	6e-07
-1.245e-05	1.66e-06	9.5e-08	8e-07			-1.245e-05	1.66e-06	6.5e-08	6e-07
-1.245e-05	1.83e-06	9.5e-08	8e-07			-1.245e-05	1.83e-06	6e-08	6e-07
-1.245e-05	2e-06	8.5e-08	8e-07			-1.245e-05	2e-06	8.5e-08	6e-07
-1.245e-05	2.17e-06	8.5e-08	8e-07			-1.245e-05	2.17e-06	8e-08	6e-07
-1.245e-05	2.34e-06	8.5e-08	8e-07			-1.245e-05	2.34e-06	7.5e-08	6e-07
-1.245e-05	2.51e-06	8.5e-08	8e-07			-1.245e-05	2.51e-06	6.5e-08	6e-07
-1.245e-05	2.68e-06	1.35e-07	8e-07			-1.245e-05	2.68e-06	8e-08	6e-07
-1.245e-05	2.85e-06	1.35e-07	8e-07			-1.245e-05	2.85e-06	7.5e-08	6e-07
-1.245e-05	3.02e-06	1.3e-07	8e-07			-1.245e-05	3.02e-06	8.5e-08	6e-07
-1.245e-05	3.19e-06	1.35e-07	8e-07			-1.245e-05	3.19e-06	6e-08	6e-07
-1.245e-05	3.36e-06	1.3e-07	8e-07			-1.245e-05	3.36e-06	6.5e-08	6e-07
-1.245e-05	3.53e-06	1.25e-07	8e-07			-1.245e-05	3.53e-06	6.5e-08	6e-07
-1.245e-05	3.7e-06	9e-08	8e-07			-1.245e-05	3.7e-06	1.35e-07	6e-07
-1.245e-05	3.87e-06	1.1e-07	8e-07			-1.245e-05	3.87e-06	7.5e-08	6e-07
-1.245e-05	4.04e-06	9.5e-08	8e-07			-1.245e-05	4.04e-06	1e-07	6e-07
-1.245e-05	4.21e-06	9.5e-08	8e-07			-1.245e-05	4.21e-06	9e-08	6e-07
-1.245e-05	4.38e-06	8e-08	8e-07			-1.245e-05	4.38e-06	6e-08	6e-07
-1.245e-05	4.55e-06	9e-08	8e-07			-1.245e-05	4.55e-06	8e-08	6e-07
-1.245e-05	4.72e-06	8.5e-08	8e-07			-1.245e-05	4.72e-06	8.5e-08	6e-07
-1.245e-05	4.89e-06	8.5e-08	8e-07			-1.245e-05	4.89e-06	7.5e-08	6e-07
-1.245e-05	5.06e-06	1.35e-07	8e-07			-1.245e-05	5.06e-06	8e-08	6e-07
-1.245e-05	5.23e-06	1.3e-07	8e-07			-1.245e-05	5.23e-06	8.5e-08	6e-07
-1.245e-05	5.4e-06	1.3e-07	8e-07			-1.245e-05	5.4e-06	7.5e-08	6e-07
-1.245e-05	5.57e-06	1.25e-07	8e-07			-1.245e-05	5.57e-06	6.5e-08	6e-07
-1.245e-05	5.74e-06	9.5e-08	8e-07			-1.245e-05	5.74e-06	1.15e-07	6e-07
-1.245e-05	5.91e-06	9.5e-08	8e-07			-1.245e-05	5.91e-06	1e-07	6e-07
-1.245e-05	6.08e-06	8e-08	8e-07			-1.245e-05	6.08e-06	6e-08	6e-07
-1.245e-05	6.25e-06	9e-08	8e-07			-1.245e-05	6.25e-06	8.5e-08	6e-07
-1.245e-05	6.42e-06	8.5e-08	8e-07			-1.245e-05	6.42e-06	8.5e-08	6e-07
-1.245e-05	6.59e-06	8.5e-08	8e-07			-1.245e-05	6.59e-06	6.5e-08	6e-07
-1.245e-05	6.76e-06	1.35e-07	8e-07			-1.245e-05	6.76e-06	7.5e-08	6e-07
-1.245e-05	6.93e-06	1.3e-07	8e-07			-1.245e-05	6.93e-06	7.5e-08	6e-07
-1.245e-05	7.1e-06	9.5e-08	8e-07			-1.245e-05	7.1e-06	1.3e-07	6e-07
-1.245e-05	7.27e-06	9.5e-08	8e-07			-1.245e-05	7.27e-06	1.1e-07	6e-07
-1.245e-05	7.44e-06	1e-07	8e-07			-1.245e-05	7.44e-06	8e-08	6e-07
-1.245e-05	7.61e-06	9.5e-08	8e-07			-1.245e-05	7.61e-06	7.5e-08	6e-07
-1.245e-05	7.78e-06	8.5e-08	8e-07			-1.245e-05	7.78e-06	8.5e-08	6e-07
-1.245e-05	7.95e-06	1.35e-07	8e-07			-1.245e-05	7.95e-06	9e-08	6e-07
-1.245e-05	8.12e-06	1.3e-07	8e-07			-1.245e-05	8.12e-06	8.5e-08	6e-07
-1.245e-05	8.29e-06	1.25e-07	8e-07			-1.245e-05	8.29e-06	7.5e-08	6e-07
-1.228e-05	-8.54e-06	1.25e-07	8e-07			-1.228e-05	-8.54e-06	7.5e-08	6e-07
-1.228e-05	-8.37e-06	1.3e-07	8e-07			-1.228e-05	-8.37e-06	8.5e-08	6e-07
-1.228e-05	-8.2e-06	1.35e-07	8e-07			-1.228e-05	-8.2e-06	9e-08	6e-07
-1.228e-05	-8.03e-06	8e-08	8e-07			-1.228e-05	-8.03e-06	1e-07	6e-07
-1.228e-05	-7.86e-06	8e-08	8e-07			-1.228e-05	-7.86e-06	6e-08	6e-07
-1.228e-05	-7.69e-06	9.5e-08	8e-07			-1.228e-05	-7.69e-06	9.5e-08	6e-07
-1.228e-05	-7.52e-06	1.05e-07	8e-07			-1.228e-05	-7.52e-06	9e-08	6e-07
-1.228e-05	-7.35e-06	1.25e-07	8e-07			-1.228e-05	-7.35e-06	6.5e-08	6e-07
-1.228e-05	-7.18e-06	1.35e-07	8e-07			-1.228e-05	-7.18e-06	6e-08	6e-07
-1.228e-05	-7.01e-06	1.3e-07	8e-07			-1.228e-05	-7.01e-06	9.5e-08	6e-07
-1.228e-05	-6.84e-06	8.5e-08	8e-07			-1.228e-05	-6.84e-06	7.5e-08	6e-07
-1.228e-05	-6.67e-06	9.5e-08	8e-07			-1.228e-05	-6.67e-06	6e-08	6e-07
-1.228e-05	-6.5e-06	8e-08	8e-07			-1.228e-05	-6.5e-06	6e-08	6e-07
-1.228e-05	-6.33e-06	1e-07	8e-07			-1.228e-05	-6.33e-06	8e-08	6e-07
-1.228e-05	-6.16e-06	9.5e-08	8e-07			-1.228e-05	-6.16e-06	1.1e-07	6e-07
-1.228e-05	-5.99e-06	1.25e-07	8e-07			-1.228e-05	-5.99e-06	6e-08	6e-07
-1.228e-05	-5.82e-06	1.3e-07	8e-07			-1.228e-05	-5.82e-06	6.5e-08	6e-07
-1.228e-05	-5.65e-06	1.35e-07	8e-07			-1.228e-05	-5.65e-06	6.5e-08	6e-07
-1.228e-05	-5.48e-06	1.35e-07	8e-07			-1.228e-05	-5.48e-06	8e-08	6e-07
-1.228e-05	-5.31e-06	8.5e-08	8e-07			-1.228e-05	-5.31e-06	7.5e-08	6e-07
-1.228e-05	-5.14e-06	8.5e-08	8e-07			-1.228e-05	-5.14e-06	8.5e-08	6e-07
-1.228e-05	-4.97e-06	9e-08	8e-07			-1.228e-05	-4.97e-06	8e-08	6e-07
-1.228e-05	-4.8e-06	9.5e-08	8e-07			-1.228e-05	-4.8e-06	8e-08	6e-07
-1.228e-05	-4.63e-06	1e-07	8e-07			-1.228e-05	-4.63e-06	8e-08	6e-07
-1.228e-05	-4.46e-06	9.5e-08	8e-07			-1.228e-05	-4.46e-06	1.05e-07	6e-07
-1.228e-05	-4.29e-06	1.1e-07	8e-07			-1.228e-05	-4.29e-06	8e-08	6e-07
-1.228e-05	-4.12e-06	9.5e-08	8e-07			-1.228e-05	-4.12e-06	1.3e-07	6e-07
-1.228e-05	-3.95e-06	1.3e-07	8e-07			-1.228e-05	-3.95e-06	6.5e-08	6e-07
-1.228e-05	-3.78e-06	1.35e-07	8e-07			-1.228e-05	-3.78e-06	6e-08	6e-07
-1.228e-05	-3.61e-06	1.3e-07	8e-07			-1.228e-05	-3.61e-06	8.5e-08	6e-07
-1.228e-05	-3.44e-06	1.3e-07	8e-07			-1.228e-05	-3.44e-06	9.5e-08	6e-07
-1.228e-05	-3.27e-06	8.5e-08	8e-07			-1.228e-05	-3.27e-06	6.5e-08	6e-07
-1.228e-05	-3.1e-06	8.5e-08	8e-07			-1.228e-05	-3.1e-06	7.5e-08	6e-07
-1.228e-05	-2.93e-06	9e-08	8e-07			-1.228e-05	-2.93e-06	6.5e-08	6e-07
-1.228e-05	-2.76e-06	9e-08	8e-07			-1.228e-05	-2.76e-06	7.5e-08	6e-07
-1.228e-05	-2.59e-06	9e-08	8e-07			-1.228e-05	-2.59e-06	8e-08	6e-07
-1.228e-05	-2.42e-06	9.5e-08	8e-07			-1.228e-05	-2.42e-06	7.5e-08	6e-07
-1.228e-05	-2.25e-06	9.5e-08	8e-07			-1.228e-05	-2.25e-06	8e-08	6e-07
-1.228e-05	-2.08e-06	1e-07	8e-07			-1.228e-05	-2.08e-06	7.5e-08	6e-07
-1.228e-05	-1.91e-06	9.5e-08	8e-07			-1.228e-05	-1.91e-06	9e-08	6e-07
-1.228e-05	-1.74e-06	1e-07	8e-07			-1.228e-05	-1.74e-06	8.5e-08	6e-07
-1.228e-05	-1.57e-06	9.5e-08	8e-07			-1.228e-05	-1.57e-06	1e-07	6e-07
-1.228e-05	-1.4e-06	1.05e-07	8e-07			-1.228e-05	-1.4e-06	8e-08	6e-07
-1.228e-05	-1.23e-06	1.05e-07	8e-07			-1.228e-05	-1.23e-06	8.5e-08	6e-07
-1.228e-05	-1.06e-06	1.1e-07	8e-07			-1.228e-05	-1.06e-06	7.5e-08	6e-07
-1.228e-05	-8.9e-07	1.15e-07	8e-07			-1.228e-05	-8.9e-07	6.5e-08	6e-07
-1.228e-05	-7.2e-07	9e-08	8e-07			-1.228e-05	-7.2e-07	1.3e-07	6e-07
-1.228e-05	-5.5e-07	1.2e-07	8e-07			-1.228e-05	-5.5e-07	6.5e-08	6e-07
-1.228e-05	-3.8e-07	1.2e-07	8e-07			-1.228e-05	-3.8e-07	6.5e-08	6e-07
-1.228e-05	-2.1e-07	1.2e-07	8e-07			-1.228e-05	-2.1e-07	6.5e-08	6e-07
-1.228e-05	-4e-08	9e-08	8e-07			-1.228e-05	-4e-08	1.35e-07	6e-07
-1.228e-05	1.3e-07	9e-08	8e-07			-1.228e-05	1.3e-07	1.35e-07	6e-07
-1.228e-05	3e-07	1.2e-07	8e-07			-1.228e-05	3e-07	6.5e-08	6e-07
-1.228e-05	4.7e-07	1.2e-07	8e-07			-1.228e-05	4.7e-07	6.5e-08	6e-07
-1.228e-05	6.4e-07	9e-08	8e-07			-1.228e-05	6.4e-07	1.3e-07	6e-07
-1.228e-05	8.1e-07	9e-08	8e-07			-1.228e-05	8.1e-07	1.3e-07	6e-07
-1.228e-05	9.8e-07	1.15e-07	8e-07			-1.228e-05	9.8e-07	6.5e-08	6e-07
-1.228e-05	1.15e-06	1.15e-07	8e-07			-1.228e-05	1.15e-06	6e-08	6e-07
-1.228e-05	1.32e-06	9.5e-08	8e-07			-1.228e-05	1.32e-06	1.05e-07	6e-07
-1.228e-05	1.49e-06	1.1e-07	8e-07			-1.228e-05	1.49e-06	6.5e-08	6e-07
-1.228e-05	1.66e-06	1.05e-07	8e-07			-1.228e-05	1.66e-06	7.5e-08	6e-07
-1.228e-05	1.83e-06	1e-07	8e-07			-1.228e-05	1.83e-06	8e-08	6e-07
-1.228e-05	2e-06	9.5e-08	8e-07			-1.228e-05	2e-06	9e-08	6e-07
-1.228e-05	2.17e-06	9.5e-08	8e-07			-1.228e-05	2.17e-06	8e-08	6e-07
-1.228e-05	2.34e-06	1e-07	8e-07			-1.228e-05	2.34e-06	6.5e-08	6e-07
-1.228e-05	2.51e-06	9e-08	8e-07			-1.228e-05	2.51e-06	8.5e-08	6e-07
-1.228e-05	2.68e-06	9.5e-08	8e-07			-1.228e-05	2.68e-06	6e-08	6e-07
-1.228e-05	2.85e-06	8e-08	8e-07			-1.228e-05	2.85e-06	1e-07	6e-07
-1.228e-05	3.02e-06	9e-08	8e-07			-1.228e-05	3.02e-06	6e-08	6e-07
-1.228e-05	3.19e-06	8e-08	8e-07			-1.228e-05	3.19e-06	8.5e-08	6e-07
-1.228e-05	3.36e-06	1.35e-07	8e-07			-1.228e-05	3.36e-06	8.5e-08	6e-07
-1.228e-05	3.53e-06	1.35e-07	8e-07			-1.228e-05	3.53e-06	7.5e-08	6e-07
-1.228e-05	3.7e-06	1.3e-07	8e-07			-1.228e-05	3.7e-06	8e-08	6e-07
-1.228e-05	3.87e-06	1.3e-07	8e-07			-1.228e-05	3.87e-06	7.5e-08	6e-07
-1.228e-05	4.04e-06	1.3e-07	8e-07			-1.228e-05	4.04e-06	6e-08	6e-07
-1.228e-05	4.21e-06	9e-08	8e-07			-1.228e-05	4.21e-06	1.35e-07	6e-07
-1.228e-05	4.38e-06	1.1e-07	8e-07			-1.228e-05	4.38e-06	7.5e-08	6e-07
-1.228e-05	4.55e-06	9.5e-08	8e-07			-1.228e-05	4.55e-06	1e-07	6e-07
-1.228e-05	4.72e-06	8e-08	8e-07			-1.228e-05	4.72e-06	6e-08	6e-07
-1.228e-05	4.89e-06	9e-08	8e-07			-1.228e-05	4.89e-06	9e-08	6e-07
-1.228e-05	5.06e-06	9.5e-08	8e-07			-1.228e-05	5.06e-06	6e-08	6e-07
-1.228e-05	5.23e-06	9e-08	8e-07			-1.228e-05	5.23e-06	6e-08	6e-07
-1.228e-05	5.4e-06	1.2e-07	8e-07			-1.228e-05	5.4e-06	1.25e-07	6e-07
-1.228e-05	5.57e-06	1.3e-07	8e-07			-1.228e-05	5.57e-06	9e-08	6e-07
-1.228e-05	5.74e-06	1.3e-07	8e-07			-1.228e-05	5.74e-06	7.5e-08	6e-07
-1.228e-05	5.91e-06	1.25e-07	8e-07			-1.228e-05	5.91e-06	6.5e-08	6e-07
-1.228e-05	6.08e-06	1.1e-07	8e-07			-1.228e-05	6.08e-06	8e-08	6e-07
-1.228e-05	6.25e-06	1e-07	8e-07			-1.228e-05	6.25e-06	9e-08	6e-07
-1.228e-05	6.42e-06	8e-08	8e-07			-1.228e-05	6.42e-06	6e-08	6e-07
-1.228e-05	6.59e-06	9e-08	8e-07			-1.228e-05	6.59e-06	8.5e-08	6e-07
-1.228e-05	6.76e-06	9e-08	8e-07			-1.228e-05	6.76e-06	6.5e-08	6e-07
-1.228e-05	6.93e-06	1.35e-07	8e-07			-1.228e-05	6.93e-06	9e-08	6e-07
-1.228e-05	7.1e-06	1.3e-07	8e-07			-1.228e-05	7.1e-06	8.5e-08	6e-07
-1.228e-05	7.27e-06	1.3e-07	8e-07			-1.228e-05	7.27e-06	6.5e-08	6e-07
-1.228e-05	7.44e-06	9.5e-08	8e-07			-1.228e-05	7.44e-06	1.25e-07	6e-07
-1.228e-05	7.61e-06	1.05e-07	8e-07			-1.228e-05	7.61e-06	8e-08	6e-07
-1.228e-05	7.78e-06	8e-08	8e-07			-1.228e-05	7.78e-06	6e-08	6e-07
-1.228e-05	7.95e-06	9.5e-08	8e-07			-1.228e-05	7.95e-06	6.5e-08	6e-07
-1.228e-05	8.12e-06	9e-08	8e-07			-1.228e-05	8.12e-06	6e-08	6e-07
-1.228e-05	8.29e-06	1.3e-07	8e-07			-1.228e-05	8.29e-06	9.5e-08	6e-07
-1.228e-05	8.46e-06	1.3e-07	8e-07			-1.228e-05	8.46e-06	7.5e-08	6e-07
-1.211e-05	-8.71e-06	1.3e-07	8e-07			-1.211e-05	-8.71e-06	7.5e-08	6e-07
-1.211e-05	-8.54e-06	1.3e-07	8e-07			-1.211e-05	-8.54e-06	9.5e-08	6e-07
-1.211e-05	-8.37e-06	9e-08	8e-07			-1.211e-05	-8.37e-06	6e-08	6e-07
-1.211e-05	-8.2e-06	9e-08	8e-07			-1.211e-05	-8.2e-06	8e-08	6e-07
-1.211e-05	-8.03e-06	8e-08	8e-07			-1.211e-05	-8.03e-06	6e-08	6e-07
-1.211e-05	-7.86e-06	9.5e-08	8e-07			-1.211e-05	-7.86e-06	1.05e-07	6e-07
-1.211e-05	-7.69e-06	1.1e-07	8e-07			-1.211e-05	-7.69e-06	9e-08	6e-07
-1.211e-05	-7.52e-06	1.3e-07	8e-07			-1.211e-05	-7.52e-06	7.5e-08	6e-07
-1.211e-05	-7.35e-06	1.35e-07	8e-07			-1.211e-05	-7.35e-06	7.5e-08	6e-07
-1.211e-05	-7.18e-06	8e-08	8e-07			-1.211e-05	-7.18e-06	8.5e-08	6e-07
-1.211e-05	-7.01e-06	9e-08	8e-07			-1.211e-05	-7.01e-06	7.5e-08	6e-07
-1.211e-05	-6.84e-06	9e-08	8e-07			-1.211e-05	-6.84e-06	9e-08	6e-07
-1.211e-05	-6.67e-06	9e-08	8e-07			-1.211e-05	-6.67e-06	1.05e-07	6e-07
-1.211e-05	-6.5e-06	1.05e-07	8e-07			-1.211e-05	-6.5e-06	8.5e-08	6e-07
-1.211e-05	-6.33e-06	1.25e-07	8e-07			-1.211e-05	-6.33e-06	6e-08	6e-07
-1.211e-05	-6.16e-06	1.3e-07	8e-07			-1.211e-05	-6.16e-06	6.5e-08	6e-07
-1.211e-05	-5.99e-06	1.3e-07	8e-07			-1.211e-05	-5.99e-06	8.5e-08	6e-07
-1.211e-05	-5.82e-06	1.35e-07	8e-07			-1.211e-05	-5.82e-06	8.5e-08	6e-07
-1.211e-05	-5.65e-06	9e-08	8e-07			-1.211e-05	-5.65e-06	6e-08	6e-07
-1.211e-05	-5.48e-06	9e-08	8e-07			-1.211e-05	-5.48e-06	7.5e-08	6e-07
-1.211e-05	-5.31e-06	9.5e-08	8e-07			-1.211e-05	-5.31e-06	7.5e-08	6e-07
-1.211e-05	-5.14e-06	8e-08	8e-07			-1.211e-05	-5.14e-06	6e-08	6e-07
-1.211e-05	-4.97e-06	9.5e-08	8e-07			-1.211e-05	-4.97e-06	1e-07	6e-07
-1.211e-05	-4.8e-06	1.05e-07	8e-07			-1.211e-05	-4.8e-06	9e-08	6e-07
-1.211e-05	-4.63e-06	1.25e-07	8e-07			-1.211e-05	-4.63e-06	6e-08	6e-07
-1.211e-05	-4.46e-06	1.3e-07	8e-07			-1.211e-05	-4.46e-06	6.5e-08	6e-07
-1.211e-05	-4.29e-06	1.35e-07	8e-07			-1.211e-05	-4.29e-06	6e-08	6e-07
-1.211e-05	-4.12e-06	1.3e-07	8e-07			-1.211e-05	-4.12e-06	9e-08	6e-07
-1.211e-05	-3.95e-06	1.35e-07	8e-07			-1.211e-05	-3.95e-06	8e-08	6e-07
-1.211e-05	-3.78e-06	8e-08	8e-07			-1.211e-05	-3.78e-06	8.5e-08	6e-07
-1.211e-05	-3.61e-06	8.5e-08	8e-07			-1.211e-05	-3.61e-06	8e-08	6e-07
-1.211e-05	-3.44e-06	9e-08	8e-07			-1.211e-05	-3.44e-06	7.5e-08	6e-07
-1.211e-05	-3.27e-06	9e-08	8e-07			-1.211e-05	-3.27e-06	8e-08	6e-07
-1.211e-05	-3.1e-06	1e-07	8e-07			-1.211e-05	-3.1e-06	6.5e-08	6e-07
-1.211e-05	-2.93e-06	9.5e-08	8e-07			-1.211e-05	-2.93e-06	8.5e-08	6e-07
-1.211e-05	-2.76e-06	1e-07	8e-07			-1.211e-05	-2.76e-06	8e-08	6e-07
-1.211e-05	-2.59e-06	9.5e-08	8e-07			-1.211e-05	-2.59e-06	1e-07	6e-07
-1.211e-05	-2.42e-06	1e-07	8e-07			-1.211e-05	-2.42e-06	9.5e-08	6e-07
-1.211e-05	-2.25e-06	1.15e-07	8e-07			-1.211e-05	-2.25e-06	6.5e-08	6e-07
-1.211e-05	-2.08e-06	1.2e-07	8e-07			-1.211e-05	-2.08e-06	6.5e-08	6e-07
-1.211e-05	-1.91e-06	1.25e-07	8e-07			-1.211e-05	-1.91e-06	6e-08	6e-07
-1.211e-05	-1.74e-06	1.25e-07	8e-07			-1.211e-05	-1.74e-06	6.5e-08	6e-07
-1.211e-05	-1.57e-06	1.3e-07	8e-07			-1.211e-05	-1.57e-06	6e-08	6e-07
-1.211e-05	-1.4e-06	1.3e-07	8e-07			-1.211e-05	-1.4e-06	6.5e-08	6e-07
-1.211e-05	-1.23e-06	1.3e-07	8e-07			-1.211e-05	-1.23e-06	6.5e-08	6e-07
-1.211e-05	-1.06e-06	1.3e-07	8e-07			-1.211e-05	-1.06e-06	7.5e-08	6e-07
-1.211e-05	-8.9e-07	1.3e-07	8e-07			-1.211e-05	-8.9e-07	7.5e-08	6e-07
-1.211e-05	-7.2e-07	1.35e-07	8e-07			-1.211e-05	-7.2e-07	6e-08	6e-07
-1.211e-05	-5.5e-07	1.35e-07	8e-07			-1.211e-05	-5.5e-07	6e-08	6e-07
-1.211e-05	-3.8e-07	1.35e-07	8e-07			-1.211e-05	-3.8e-07	6e-08	6e-07
-1.211e-05	-2.1e-07	1.3e-07	8e-07			-1.211e-05	-2.1e-07	8e-08	6e-07
-1.211e-05	-4e-08	1.3e-07	8e-07			-1.211e-05	-4e-08	8e-08	6e-07
-1.211e-05	1.3e-07	1.3e-07	8e-07			-1.211e-05	1.3e-07	8e-08	6e-07
-1.211e-05	3e-07	1.3e-07	8e-07			-1.211e-05	3e-07	8e-08	6e-07
-1.211e-05	4.7e-07	1.35e-07	8e-07			-1.211e-05	4.7e-07	6e-08	6e-07
-1.211e-05	6.4e-07	1.35e-07	8e-07			-1.211e-05	6.4e-07	6e-08	6e-07
-1.211e-05	8.1e-07	1.3e-07	8e-07			-1.211e-05	8.1e-07	7.5e-08	6e-07
-1.211e-05	9.8e-07	1.3e-07	8e-07			-1.211e-05	9.8e-07	7.5e-08	6e-07
-1.211e-05	1.15e-06	1.3e-07	8e-07			-1.211e-05	1.15e-06	7.5e-08	6e-07
-1.211e-05	1.32e-06	1.3e-07	8e-07			-1.211e-05	1.32e-06	6.5e-08	6e-07
-1.211e-05	1.49e-06	1.3e-07	8e-07			-1.211e-05	1.49e-06	6e-08	6e-07
-1.211e-05	1.66e-06	1.25e-07	8e-07			-1.211e-05	1.66e-06	6.5e-08	6e-07
-1.211e-05	1.83e-06	1.25e-07	8e-07			-1.211e-05	1.83e-06	6e-08	6e-07
-1.211e-05	2e-06	9e-08	8e-07			-1.211e-05	2e-06	1.35e-07	6e-07
-1.211e-05	2.17e-06	9e-08	8e-07			-1.211e-05	2.17e-06	1.3e-07	6e-07
-1.211e-05	2.34e-06	1.15e-07	8e-07			-1.211e-05	2.34e-06	6e-08	6e-07
-1.211e-05	2.51e-06	1.1e-07	8e-07			-1.211e-05	2.51e-06	6.5e-08	6e-07
-1.211e-05	2.68e-06	1e-07	8e-07			-1.211e-05	2.68e-06	8.5e-08	6e-07
-1.211e-05	2.85e-06	9.5e-08	8e-07			-1.211e-05	2.85e-06	9e-08	6e-07
-1.211e-05	3.02e-06	9.5e-08	8e-07			-1.211e-05	3.02e-06	8e-08	6e-07
-1.211e-05	3.19e-06	1e-07	8e-07			-1.211e-05	3.19e-06	6e-08	6e-07
-1.211e-05	3.36e-06	9.5e-08	8e-07			-1.211e-05	3.36e-06	6e-08	6e-07
-1.211e-05	3.53e-06	8.5e-08	8e-07			-1.211e-05	3.53e-06	8.5e-08	6e-07
-1.211e-05	3.7e-06	8.5e-08	8e-07			-1.211e-05	3.7e-06	7.5e-08	6e-07
-1.211e-05	3.87e-06	8.5e-08	8e-07			-1.211e-05	3.87e-06	6.5e-08	6e-07
-1.211e-05	4.04e-06	1.35e-07	8e-07			-1.211e-05	4.04e-06	7.5e-08	6e-07
-1.211e-05	4.21e-06	1.35e-07	8e-07			-1.211e-05	4.21e-06	6.5e-08	6e-07
-1.211e-05	4.38e-06	1.3e-07	8e-07			-1.211e-05	4.38e-06	7.5e-08	6e-07
-1.211e-05	4.55e-06	1.25e-07	8e-07			-1.211e-05	4.55e-06	6.5e-08	6e-07
-1.211e-05	4.72e-06	1.2e-07	8e-07			-1.211e-05	4.72e-06	6.5e-08	6e-07
-1.211e-05	4.89e-06	9.5e-08	8e-07			-1.211e-05	4.89e-06	1.05e-07	6e-07
-1.211e-05	5.06e-06	1e-07	8e-07			-1.211e-05	5.06e-06	8e-08	6e-07
-1.211e-05	5.23e-06	9.5e-08	8e-07			-1.211e-05	5.23e-06	8e-08	6e-07
-1.211e-05	5.4e-06	9e-08	8e-07			-1.211e-05	5.4e-06	8e-08	6e-07
-1.211e-05	5.57e-06	9e-08	8e-07			-1.211e-05	5.57e-06	6.5e-08	6e-07
-1.211e-05	5.74e-06	8.5e-08	8e-07			-1.211e-05	5.74e-06	6.5e-08	6e-07
-1.211e-05	5.91e-06	1.35e-07	8e-07			-1.211e-05	5.91e-06	7.5e-08	6e-07
-1.211e-05	6.08e-06	1.35e-07	8e-07			-1.211e-05	6.08e-06	6e-08	6e-07
-1.211e-05	6.25e-06	1.25e-07	8e-07			-1.211e-05	6.25e-06	6.5e-08	6e-07
-1.211e-05	6.42e-06	9.5e-08	8e-07			-1.211e-05	6.42e-06	1.15e-07	6e-07
-1.211e-05	6.59e-06	9.5e-08	8e-07			-1.211e-05	6.59e-06	1e-07	6e-07
-1.211e-05	6.76e-06	8e-08	8e-07			-1.211e-05	6.76e-06	6e-08	6e-07
-1.211e-05	6.93e-06	9.5e-08	8e-07			-1.211e-05	6.93e-06	6.5e-08	6e-07
-1.211e-05	7.1e-06	9e-08	8e-07			-1.211e-05	7.1e-06	6e-08	6e-07
-1.211e-05	7.27e-06	1.35e-07	8e-07			-1.211e-05	7.27e-06	8e-08	6e-07
-1.211e-05	7.44e-06	1.3e-07	8e-07			-1.211e-05	7.44e-06	8e-08	6e-07
-1.211e-05	7.61e-06	1.2e-07	8e-07			-1.211e-05	7.61e-06	8e-08	6e-07
-1.211e-05	7.78e-06	9.5e-08	8e-07			-1.211e-05	7.78e-06	1.15e-07	6e-07
-1.211e-05	7.95e-06	1e-07	8e-07			-1.211e-05	7.95e-06	8.5e-08	6e-07
-1.211e-05	8.12e-06	8e-08	8e-07			-1.211e-05	8.12e-06	6e-08	6e-07
-1.211e-05	8.29e-06	8e-08	8e-07			-1.211e-05	8.29e-06	1e-07	6e-07
-1.211e-05	8.46e-06	1.35e-07	8e-07			-1.211e-05	8.46e-06	9e-08	6e-07
-1.211e-05	8.63e-06	1.35e-07	8e-07			-1.211e-05	8.63e-06	6.5e-08	6e-07
-1.211e-05	8.8e-06	9.5e-08	8e-07			-1.211e-05	8.8e-06	1.35e-07	6e-07
-1.194e-05	-9.05e-06	1.2e-07	8e-07			-1.194e-05	-9.05e-06	8e-08	6e-07
-1.194e-05	-8.88e-06	1.35e-07	8e-07			-1.194e-05	-8.88e-06	6.5e-08	6e-07
-1.194e-05	-8.71e-06	1.2e-07	8e-07			-1.194e-05	-8.71e-06	1.25e-07	6e-07
-1.194e-05	-8.54e-06	8.5e-08	8e-07			-1.194e-05	-8.54e-06	8.5e-08	6e-07
-1.194e-05	-8.37e-06	9e-08	8e-07			-1.194e-05	-8.37e-06	9e-08	6e-07
-1.194e-05	-8.2e-06	1e-07	8e-07			-1.194e-05	-8.2e-06	8.5e-08	6e-07
-1.194e-05	-8.03e-06	9.5e-08	8e-07			-1.194e-05	-8.03e-06	1.15e-07	6e-07
-1.194e-05	-7.86e-06	1.25e-07	8e-07			-1.194e-05	-7.86e-06	7.5e-08	6e-07
-1.194e-05	-7.69e-06	1.35e-07	8e-07			-1.194e-05	-7.69e-06	6.5e-08	6e-07
-1.194e-05	-7.52e-06	1.35e-07	8e-07			-1.194e-05	-7.52e-06	8.5e-08	6e-07
-1.194e-05	-7.35e-06	9e-08	8e-07			-1.194e-05	-7.35e-06	6.5e-08	6e-07
-1.194e-05	-7.18e-06	9e-08	8e-07			-1.194e-05	-7.18e-06	8.5e-08	6e-07
-1.194e-05	-7.01e-06	8e-08	8e-07			-1.194e-05	-7.01e-06	6e-08	6e-07
-1.194e-05	-6.84e-06	1.05e-07	8e-07			-1.194e-05	-6.84e-06	8e-08	6e-07
-1.194e-05	-6.67e-06	9.5e-08	8e-07			-1.194e-05	-6.67e-06	1.25e-07	6e-07
-1.194e-05	-6.5e-06	1.3e-07	8e-07			-1.194e-05	-6.5e-06	6.5e-08	6e-07
-1.194e-05	-6.33e-06	1.35e-07	8e-07			-1.194e-05	-6.33e-06	6.5e-08	6e-07
-1.194e-05	-6.16e-06	1.35e-07	8e-07			-1.194e-05	-6.16e-06	8.5e-08	6e-07
-1.194e-05	-5.99e-06	9e-08	8e-07			-1.194e-05	-5.99e-06	6e-08	6e-07
-1.194e-05	-5.82e-06	9.5e-08	8e-07			-1.194e-05	-5.82e-06	6e-08	6e-07
-1.194e-05	-5.65e-06	9e-08	8e-07			-1.194e-05	-5.65e-06	9e-08	6e-07
-1.194e-05	-5.48e-06	9.5e-08	8e-07			-1.194e-05	-5.48e-06	9e-08	6e-07
-1.194e-05	-5.31e-06	1.05e-07	8e-07			-1.194e-05	-5.31e-06	8e-08	6e-07
-1.194e-05	-5.14e-06	1.2e-07	8e-07			-1.194e-05	-5.14e-06	6.5e-08	6e-07
-1.194e-05	-4.97e-06	1.25e-07	8e-07			-1.194e-05	-4.97e-06	6.5e-08	6e-07
-1.194e-05	-4.8e-06	1.3e-07	8e-07			-1.194e-05	-4.8e-06	7.5e-08	6e-07
-1.194e-05	-4.63e-06	1.3e-07	8e-07			-1.194e-05	-4.63e-06	8.5e-08	6e-07
-1.194e-05	-4.46e-06	1.35e-07	8e-07			-1.194e-05	-4.46e-06	8e-08	6e-07
-1.194e-05	-4.29e-06	8e-08	8e-07			-1.194e-05	-4.29e-06	8.5e-08	6e-07
-1.194e-05	-4.12e-06	9e-08	8e-07			-1.194e-05	-4.12e-06	6.5e-08	6e-07
-1.194e-05	-3.95e-06	9.5e-08	8e-07			-1.194e-05	-3.95e-06	6e-08	6e-07
-1.194e-05	-3.78e-06	1e-07	8e-07			-1.194e-05	-3.78e-06	6e-08	6e-07
-1.194e-05	-3.61e-06	9.5e-08	8e-07			-1.194e-05	-3.61e-06	8e-08	6e-07
-1.194e-05	-3.44e-06	9e-08	8e-07			-1.194e-05	-3.44e-06	1.05e-07	6e-07
-1.194e-05	-3.27e-06	9.5e-08	8e-07			-1.194e-05	-3.27e-06	1e-07	6e-07
-1.194e-05	-3.1e-06	1.15e-07	8e-07			-1.194e-05	-3.1e-06	6e-08	6e-07
-1.194e-05	-2.93e-06	1.2e-07	8e-07			-1.194e-05	-2.93e-06	6.5e-08	6e-07
-1.194e-05	-2.76e-06	1.25e-07	8e-07			-1.194e-05	-2.76e-06	6e-08	6e-07
-1.194e-05	-2.59e-06	1.3e-07	8e-07			-1.194e-05	-2.59e-06	6e-08	6e-07
-1.194e-05	-2.42e-06	1.3e-07	8e-07			-1.194e-05	-2.42e-06	6.5e-08	6e-07
-1.194e-05	-2.25e-06	1.3e-07	8e-07			-1.194e-05	-2.25e-06	7.5e-08	6e-07
-1.194e-05	-2.08e-06	1.35e-07	8e-07			-1.194e-05	-2.08e-06	6e-08	6e-07
-1.194e-05	-1.91e-06	1.3e-07	8e-07			-1.194e-05	-1.91e-06	8.5e-08	6e-07
-1.194e-05	-1.74e-06	1.3e-07	8e-07			-1.194e-05	-1.74e-06	9e-08	6e-07
-1.194e-05	-1.57e-06	1.3e-07	8e-07			-1.194e-05	-1.57e-06	9.5e-08	6e-07
-1.194e-05	-1.4e-06	1.35e-07	8e-07			-1.194e-05	-1.4e-06	8e-08	6e-07
-1.194e-05	-1.23e-06	1.35e-07	8e-07			-1.194e-05	-1.23e-06	1.35e-07	6e-07
-1.194e-05	-1.06e-06	8.5e-08	8e-07			-1.194e-05	-1.06e-06	6.5e-08	6e-07
-1.194e-05	-8.9e-07	8e-08	8e-07			-1.194e-05	-8.9e-07	8.5e-08	6e-07
-1.194e-05	-7.2e-07	8e-08	8e-07			-1.194e-05	-7.2e-07	8.5e-08	6e-07
-1.194e-05	-5.5e-07	8.5e-08	8e-07			-1.194e-05	-5.5e-07	7.5e-08	6e-07
-1.194e-05	-3.8e-07	8.5e-08	8e-07			-1.194e-05	-3.8e-07	7.5e-08	6e-07
-1.194e-05	-2.1e-07	8.5e-08	8e-07			-1.194e-05	-2.1e-07	7.5e-08	6e-07
-1.194e-05	-4e-08	8.5e-08	8e-07			-1.194e-05	-4e-08	7.5e-08	6e-07
-1.194e-05	1.3e-07	8.5e-08	8e-07			-1.194e-05	1.3e-07	7.5e-08	6e-07
-1.194e-05	3e-07	8.5e-08	8e-07			-1.194e-05	3e-07	7.5e-08	6e-07
-1.194e-05	4.7e-07	8.5e-08	8e-07			-1.194e-05	4.7e-07	7.5e-08	6e-07
-1.194e-05	6.4e-07	8.5e-08	8e-07			-1.194e-05	6.4e-07	7.5e-08	6e-07
-1.194e-05	8.1e-07	8e-08	8e-07			-1.194e-05	8.1e-07	8.5e-08	6e-07
-1.194e-05	9.8e-07	8.5e-08	8e-07			-1.194e-05	9.8e-07	6.5e-08	6e-07
-1.194e-05	1.15e-06	8.5e-08	8e-07			-1.194e-05	1.15e-06	6.5e-08	6e-07
-1.194e-05	1.32e-06	1.35e-07	8e-07			-1.194e-05	1.32e-06	8.5e-08	6e-07
-1.194e-05	1.49e-06	1.3e-07	8e-07			-1.194e-05	1.49e-06	9.5e-08	6e-07
-1.194e-05	1.66e-06	1.35e-07	8e-07			-1.194e-05	1.66e-06	7.5e-08	6e-07
-1.194e-05	1.83e-06	1.3e-07	8e-07			-1.194e-05	1.83e-06	8.5e-08	6e-07
-1.194e-05	2e-06	1.35e-07	8e-07			-1.194e-05	2e-06	6.5e-08	6e-07
-1.194e-05	2.17e-06	1.35e-07	8e-07			-1.194e-05	2.17e-06	6e-08	6e-07
-1.194e-05	2.34e-06	1.3e-07	8e-07			-1.194e-05	2.34e-06	6.5e-08	6e-07
-1.194e-05	2.51e-06	1.3e-07	8e-07			-1.194e-05	2.51e-06	6e-08	6e-07
-1.194e-05	2.68e-06	1.25e-07	8e-07			-1.194e-05	2.68e-06	6.5e-08	6e-07
-1.194e-05	2.85e-06	9e-08	8e-07			-1.194e-05	2.85e-06	1.35e-07	6e-07
-1.194e-05	3.02e-06	1.15e-07	8e-07			-1.194e-05	3.02e-06	6.5e-08	6e-07
-1.194e-05	3.19e-06	1.05e-07	8e-07			-1.194e-05	3.19e-06	8e-08	6e-07
-1.194e-05	3.36e-06	1e-07	8e-07			-1.194e-05	3.36e-06	8.5e-08	6e-07
-1.194e-05	3.53e-06	9e-08	8e-07			-1.194e-05	3.53e-06	1e-07	6e-07
-1.194e-05	3.7e-06	1e-07	8e-07			-1.194e-05	3.7e-06	6.5e-08	6e-07
-1.194e-05	3.87e-06	9e-08	8e-07			-1.194e-05	3.87e-06	8e-08	6e-07
-1.194e-05	4.04e-06	8e-08	8e-07			-1.194e-05	4.04e-06	1e-07	6e-07
-1.194e-05	4.21e-06	9e-08	8e-07			-1.194e-05	4.21e-06	6e-08	6e-07
-1.194e-05	4.38e-06	1.35e-07	8e-07			-1.194e-05	4.38e-06	1.35e-07	6e-07
-1.194e-05	4.55e-06	1.35e-07	8e-07			-1.194e-05	4.55e-06	7.5e-08	6e-07
-1.194e-05	4.72e-06	1.35e-07	8e-07			-1.194e-05	4.72e-06	6e-08	6e-07
-1.194e-05	4.89e-06	1.3e-07	8e-07			-1.194e-05	4.89e-06	6.5e-08	6e-07
-1.194e-05	5.06e-06	1.25e-07	8e-07			-1.194e-05	5.06e-06	6e-08	6e-07
-1.194e-05	5.23e-06	1.1e-07	8e-07			-1.194e-05	5.23e-06	7.5e-08	6e-07
-1.194e-05	5.4e-06	1.05e-07	8e-07			-1.194e-05	5.4e-06	7.5e-08	6e-07
-1.194e-05	5.57e-06	8e-08	8e-07			-1.194e-05	5.57e-06	6e-08	6e-07
-1.194e-05	5.74e-06	9e-08	8e-07			-1.194e-05	5.74e-06	8e-08	6e-07
-1.194e-05	5.91e-06	8.5e-08	8e-07			-1.194e-05	5.91e-06	8.5e-08	6e-07
-1.194e-05	6.08e-06	8.5e-08	8e-07			-1.194e-05	6.08e-06	6.5e-08	6e-07
-1.194e-05	6.25e-06	1.35e-07	8e-07			-1.194e-05	6.25e-06	7.5e-08	6e-07
-1.194e-05	6.42e-06	1.3e-07	8e-07			-1.194e-05	6.42e-06	7.5e-08	6e-07
-1.194e-05	6.59e-06	1.25e-07	8e-07			-1.194e-05	6.59e-06	6.5e-08	6e-07
-1.194e-05	6.76e-06	1.05e-07	8e-07			-1.194e-05	6.76e-06	9e-08	6e-07
-1.194e-05	6.93e-06	1e-07	8e-07			-1.194e-05	6.93e-06	8.5e-08	6e-07
-1.194e-05	7.1e-06	8e-08	8e-07			-1.194e-05	7.1e-06	6e-08	6e-07
-1.194e-05	7.27e-06	9e-08	8e-07			-1.194e-05	7.27e-06	7.5e-08	6e-07
-1.194e-05	7.44e-06	8.5e-08	8e-07			-1.194e-05	7.44e-06	7.5e-08	6e-07
-1.194e-05	7.61e-06	1.35e-07	8e-07			-1.194e-05	7.61e-06	7.5e-08	6e-07
-1.194e-05	7.78e-06	1.3e-07	8e-07			-1.194e-05	7.78e-06	7.5e-08	6e-07
-1.194e-05	7.95e-06	1.1e-07	8e-07			-1.194e-05	7.95e-06	9e-08	6e-07
-1.194e-05	8.12e-06	9.5e-08	8e-07			-1.194e-05	8.12e-06	1.05e-07	6e-07
-1.194e-05	8.29e-06	8e-08	8e-07			-1.194e-05	8.29e-06	6e-08	6e-07
-1.194e-05	8.46e-06	9.5e-08	8e-07			-1.194e-05	8.46e-06	6.5e-08	6e-07
-1.194e-05	8.63e-06	8.5e-08	8e-07			-1.194e-05	8.63e-06	7.5e-08	6e-07
-1.194e-05	8.8e-06	1.35e-07	8e-07			-1.194e-05	8.8e-06	7.5e-08	6e-07
-1.194e-05	8.97e-06	1.2e-07	8e-07			-1.194e-05	8.97e-06	9e-08	6e-07
-1.177e-05	-9.22e-06	1.25e-07	8e-07			-1.177e-05	-9.22e-06	7.5e-08	6e-07
-1.177e-05	-9.05e-06	1.3e-07	8e-07			-1.177e-05	-9.05e-06	9e-08	6e-07
-1.177e-05	-8.88e-06	8.5e-08	8e-07			-1.177e-05	-8.88e-06	7.5e-08	6e-07
-1.177e-05	-8.71e-06	9.5e-08	8e-07			-1.177e-05	-8.71e-06	6e-08	6e-07
-1.177e-05	-8.54e-06	8e-08	8e-07			-1.177e-05	-8.54e-06	6e-08	6e-07
-1.177e-05	-8.37e-06	1.05e-07	8e-07			-1.177e-05	-8.37e-06	8e-08	6e-07
-1.177e-05	-8.2e-06	1.1e-07	8e-07			-1.177e-05	-8.2e-06	9e-08	6e-07
-1.177e-05	-8.03e-06	1.3e-07	8e-07			-1.177e-05	-8.03e-06	7.5e-08	6e-07
-1.177e-05	-7.86e-06	1.35e-07	8e-07			-1.177e-05	-7.86e-06	7.5e-08	6e-07
-1.177e-05	-7.69e-06	8.5e-08	8e-07			-1.177e-05	-7.69e-06	7.5e-08	6e-07
-1.177e-05	-7.52e-06	9.5e-08	8e-07			-1.177e-05	-7.52e-06	6e-08	6e-07
-1.177e-05	-7.35e-06	8e-08	8e-07			-1.177e-05	-7.35e-06	6e-08	6e-07
-1.177e-05	-7.18e-06	9.5e-08	8e-07			-1.177e-05	-7.18e-06	1e-07	6e-07
-1.177e-05	-7.01e-06	1.1e-07	8e-07			-1.177e-05	-7.01e-06	8e-08	6e-07
-1.177e-05	-6.84e-06	1.3e-07	8e-07			-1.177e-05	-6.84e-06	6e-08	6e-07
-1.177e-05	-6.67e-06	1.3e-07	8e-07			-1.177e-05	-6.67e-06	8e-08	6e-07
-1.177e-05	-6.5e-06	1.35e-07	8e-07			-1.177e-05	-6.5e-06	8e-08	6e-07
-1.177e-05	-6.33e-06	8.5e-08	8e-07			-1.177e-05	-6.33e-06	7.5e-08	6e-07
-1.177e-05	-6.16e-06	9.5e-08	8e-07			-1.177e-05	-6.16e-06	6e-08	6e-07
-1.177e-05	-5.99e-06	1e-07	8e-07			-1.177e-05	-5.99e-06	6.5e-08	6e-07
-1.177e-05	-5.82e-06	1e-07	8e-07			-1.177e-05	-5.82e-06	8e-08	6e-07
-1.177e-05	-5.65e-06	1e-07	8e-07			-1.177e-05	-5.65e-06	9.5e-08	6e-07
-1.177e-05	-5.48e-06	9e-08	8e-07			-1.177e-05	-5.48e-06	1.35e-07	6e-07
-1.177e-05	-5.31e-06	1.3e-07	8e-07			-1.177e-05	-5.31e-06	6e-08	6e-07
-1.177e-05	-5.14e-06	1.35e-07	8e-07			-1.177e-05	-5.14e-06	6e-08	6e-07
-1.177e-05	-4.97e-06	1.35e-07	8e-07			-1.177e-05	-4.97e-06	7.5e-08	6e-07
-1.177e-05	-4.8e-06	8.5e-08	8e-07			-1.177e-05	-4.8e-06	6.5e-08	6e-07
-1.177e-05	-4.63e-06	9e-08	8e-07			-1.177e-05	-4.63e-06	6e-08	6e-07
-1.177e-05	-4.46e-06	9e-08	8e-07			-1.177e-05	-4.46e-06	7.5e-08	6e-07
-1.177e-05	-4.29e-06	9e-08	8e-07			-1.177e-05	-4.29e-06	8.5e-08	6e-07
-1.177e-05	-4.12e-06	9.5e-08	8e-07			-1.177e-05	-4.12e-06	8e-08	6e-07
-1.177e-05	-3.95e-06	1e-07	8e-07			-1.177e-05	-3.95e-06	8e-08	6e-07
-1.177e-05	-3.78e-06	1.05e-07	8e-07			-1.177e-05	-3.78e-06	8e-08	6e-07
-1.177e-05	-3.61e-06	1.15e-07	8e-07			-1.177e-05	-3.61e-06	6.5e-08	6e-07
-1.177e-05	-3.44e-06	1.25e-07	8e-07			-1.177e-05	-3.44e-06	6e-08	6e-07
-1.177e-05	-3.27e-06	1.3e-07	8e-07			-1.177e-05	-3.27e-06	6e-08	6e-07
-1.177e-05	-3.1e-06	1.3e-07	8e-07			-1.177e-05	-3.1e-06	6.5e-08	6e-07
-1.177e-05	-2.93e-06	1.35e-07	8e-07			-1.177e-05	-2.93e-06	6e-08	6e-07
-1.177e-05	-2.76e-06	1.3e-07	8e-07			-1.177e-05	-2.76e-06	8.5e-08	6e-07
-1.177e-05	-2.59e-06	1.35e-07	8e-07			-1.177e-05	-2.59e-06	7.5e-08	6e-07
-1.177e-05	-2.42e-06	1.35e-07	8e-07			-1.177e-05	-2.42e-06	8e-08	6e-07
-1.177e-05	-2.25e-06	8.5e-08	8e-07			-1.177e-05	-2.25e-06	6.5e-08	6e-07
-1.177e-05	-2.08e-06	8.5e-08	8e-07			-1.177e-05	-2.08e-06	7.5e-08	6e-07
-1.177e-05	-1.91e-06	9e-08	8e-07			-1.177e-05	-1.91e-06	6e-08	6e-07
-1.177e-05	-1.74e-06	9e-08	8e-07			-1.177e-05	-1.74e-06	6.5e-08	6e-07
-1.177e-05	-1.57e-06	9e-08	8e-07			-1.177e-05	-1.57e-06	7.5e-08	6e-07
-1.177e-05	-1.4e-06	9.5e-08	8e-07			-1.177e-05	-1.4e-06	6e-08	6e-07
-1.177e-05	-1.23e-06	9.5e-08	8e-07			-1.177e-05	-1.23e-06	6.5e-08	6e-07
-1.177e-05	-1.06e-06	9e-08	8e-07			-1.177e-05	-1.06e-06	8e-08	6e-07
-1.177e-05	-8.9e-07	9e-08	8e-07			-1.177e-05	-8.9e-07	8.5e-08	6e-07
-1.177e-05	-7.2e-07	9.5e-08	8e-07			-1.177e-05	-7.2e-07	7.5e-08	6e-07
-1.177e-05	-5.5e-07	9e-08	8e-07			-1.177e-05	-5.5e-07	9e-08	6e-07
-1.177e-05	-3.8e-07	1e-07	8e-07			-1.177e-05	-3.8e-07	6.5e-08	6e-07
-1.177e-05	-2.1e-07	1e-07	8e-07			-1.177e-05	-2.1e-07	6.5e-08	6e-07
-1.177e-05	-4e-08	1e-07	8e-07			-1.177e-05	-4e-08	6.5e-08	6e-07
-1.177e-05	1.3e-07	1e-07	8e-07			-1.177e-05	1.3e-07	6.5e-08	6e-07
-1.177e-05	3e-07	1e-07	8e-07			-1.177e-05	3e-07	6.5e-08	6e-07
-1.177e-05	4.7e-07	9e-08	8e-07			-1.177e-05	4.7e-07	9e-08	6e-07
-1.177e-05	6.4e-07	9.5e-08	8e-07			-1.177e-05	6.4e-07	7.5e-08	6e-07
-1.177e-05	8.1e-07	1e-07	8e-07			-1.177e-05	8.1e-07	6e-08	6e-07
-1.177e-05	9.8e-07	9e-08	8e-07			-1.177e-05	9.8e-07	8.5e-08	6e-07
-1.177e-05	1.15e-06	9e-08	8e-07			-1.177e-05	1.15e-06	8e-08	6e-07
-1.177e-05	1.32e-06	9.5e-08	8e-07			-1.177e-05	1.32e-06	6.5e-08	6e-07
-1.177e-05	1.49e-06	9e-08	8e-07			-1.177e-05	1.49e-06	7.5e-08	6e-07
-1.177e-05	1.66e-06	8.5e-08	8e-07			-1.177e-05	1.66e-06	8.5e-08	6e-07
-1.177e-05	1.83e-06	8.5e-08	8e-07			-1.177e-05	1.83e-06	8e-08	6e-07
-1.177e-05	2e-06	9e-08	8e-07			-1.177e-05	2e-06	6e-08	6e-07
-1.177e-05	2.17e-06	8e-08	8e-07			-1.177e-05	2.17e-06	8.5e-08	6e-07
-1.177e-05	2.34e-06	1.35e-07	8e-07			-1.177e-05	2.34e-06	1.35e-07	6e-07
-1.177e-05	2.51e-06	1.3e-07	8e-07			-1.177e-05	2.51e-06	9.5e-08	6e-07
-1.177e-05	2.68e-06	1.3e-07	8e-07			-1.177e-05	2.68e-06	9e-08	6e-07
-1.177e-05	2.85e-06	1.3e-07	8e-07			-1.177e-05	2.85e-06	8e-08	6e-07
-1.177e-05	3.02e-06	1.3e-07	8e-07			-1.177e-05	3.02e-06	7.5e-08	6e-07
-1.177e-05	3.19e-06	1.3e-07	8e-07			-1.177e-05	3.19e-06	6.5e-08	6e-07
-1.177e-05	3.36e-06	1.25e-07	8e-07			-1.177e-05	3.36e-06	6.5e-08	6e-07
-1.177e-05	3.53e-06	1.2e-07	8e-07			-1.177e-05	3.53e-06	6.5e-08	6e-07
-1.177e-05	3.7e-06	1.05e-07	8e-07			-1.177e-05	3.7e-06	8.5e-08	6e-07
-1.177e-05	3.87e-06	1.05e-07	8e-07			-1.177e-05	3.87e-06	7.5e-08	6e-07
-1.177e-05	4.04e-06	9e-08	8e-07			-1.177e-05	4.04e-06	1e-07	6e-07
-1.177e-05	4.21e-06	1e-07	8e-07			-1.177e-05	4.21e-06	6.5e-08	6e-07
-1.177e-05	4.38e-06	9.5e-08	8e-07			-1.177e-05	4.38e-06	6.5e-08	6e-07
-1.177e-05	4.55e-06	9e-08	8e-07			-1.177e-05	4.55e-06	6.5e-08	6e-07
-1.177e-05	4.72e-06	8e-08	8e-07			-1.177e-05	4.72e-06	8.5e-08	6e-07
-1.177e-05	4.89e-06	1.35e-07	8e-07			-1.177e-05	4.89e-06	8e-08	6e-07
-1.177e-05	5.06e-06	1.3e-07	8e-07			-1.177e-05	5.06e-06	8.5e-08	6e-07
-1.177e-05	5.23e-06	1.3e-07	8e-07			-1.177e-05	5.23e-06	7.5e-08	6e-07
-1.177e-05	5.4e-06	1.25e-07	8e-07			-1.177e-05	5.4e-06	6.5e-08	6e-07
-1.177e-05	5.57e-06	1.15e-07	8e-07			-1.177e-05	5.57e-06	6.5e-08	6e-07
-1.177e-05	5.74e-06	9.5e-08	8e-07			-1.177e-05	5.74e-06	1e-07	6e-07
-1.177e-05	5.91e-06	9.5e-08	8e-07			-1.177e-05	5.91e-06	8.5e-08	6e-07
-1.177e-05	6.08e-06	9e-08	8e-07			-1.177e-05	6.08e-06	8e-08	6e-07
-1.177e-05	6.25e-06	9e-08	8e-07			-1.177e-05	6.25e-06	6.5e-08	6e-07
-1.177e-05	6.42e-06	8.5e-08	8e-07			-1.177e-05	6.42e-06	6.5e-08	6e-07
-1.177e-05	6.59e-06	1.3e-07	8e-07			-1.177e-05	6.59e-06	9e-08	6e-07
-1.177e-05	6.76e-06	1.3e-07	8e-07			-1.177e-05	6.76e-06	7.5e-08	6e-07
-1.177e-05	6.93e-06	1.2e-07	8e-07			-1.177e-05	6.93e-06	7.5e-08	6e-07
-1.177e-05	7.1e-06	1.05e-07	8e-07			-1.177e-05	7.1e-06	8.5e-08	6e-07
-1.177e-05	7.27e-06	9.5e-08	8e-07			-1.177e-05	7.27e-06	9e-08	6e-07
-1.177e-05	7.44e-06	9e-08	8e-07			-1.177e-05	7.44e-06	8.5e-08	6e-07
-1.177e-05	7.61e-06	9e-08	8e-07			-1.177e-05	7.61e-06	6.5e-08	6e-07
-1.177e-05	7.78e-06	1.35e-07	8e-07			-1.177e-05	7.78e-06	8.5e-08	6e-07
-1.177e-05	7.95e-06	1.35e-07	8e-07			-1.177e-05	7.95e-06	6.5e-08	6e-07
-1.177e-05	8.12e-06	9.5e-08	8e-07			-1.177e-05	8.12e-06	1.35e-07	6e-07
-1.177e-05	8.29e-06	1.05e-07	8e-07			-1.177e-05	8.29e-06	9e-08	6e-07
-1.177e-05	8.46e-06	1e-07	8e-07			-1.177e-05	8.46e-06	8e-08	6e-07
-1.177e-05	8.63e-06	1e-07	8e-07			-1.177e-05	8.63e-06	6e-08	6e-07
-1.177e-05	8.8e-06	9e-08	8e-07			-1.177e-05	8.8e-06	6.5e-08	6e-07
-1.177e-05	8.97e-06	1.35e-07	8e-07			-1.177e-05	8.97e-06	8e-08	6e-07
-1.177e-05	9.14e-06	1.35e-07	8e-07			-1.177e-05	9.14e-06	6e-08	6e-07
-1.16e-05	-9.39e-06	1.3e-07	8e-07			-1.16e-05	-9.39e-06	7.5e-08	6e-07
-1.16e-05	-9.22e-06	1.3e-07	8e-07			-1.16e-05	-9.22e-06	9.5e-08	6e-07
-1.16e-05	-9.05e-06	9e-08	8e-07			-1.16e-05	-9.05e-06	6e-08	6e-07
-1.16e-05	-8.88e-06	9e-08	8e-07			-1.16e-05	-8.88e-06	8.5e-08	6e-07
-1.16e-05	-8.71e-06	8e-08	8e-07			-1.16e-05	-8.71e-06	6.5e-08	6e-07
-1.16e-05	-8.54e-06	1e-07	8e-07			-1.16e-05	-8.54e-06	1e-07	6e-07
-1.16e-05	-8.37e-06	1.2e-07	8e-07			-1.16e-05	-8.37e-06	8e-08	6e-07
-1.16e-05	-8.2e-06	1.35e-07	8e-07			-1.16e-05	-8.2e-06	6.5e-08	6e-07
-1.16e-05	-8.03e-06	1.35e-07	8e-07			-1.16e-05	-8.03e-06	8.5e-08	6e-07
-1.16e-05	-7.86e-06	9e-08	8e-07			-1.16e-05	-7.86e-06	6.5e-08	6e-07
-1.16e-05	-7.69e-06	1e-07	8e-07			-1.16e-05	-7.69e-06	6e-08	6e-07
-1.16e-05	-7.52e-06	1e-07	8e-07			-1.16e-05	-7.52e-06	8e-08	6e-07
-1.16e-05	-7.35e-06	9.5e-08	8e-07			-1.16e-05	-7.35e-06	1.1e-07	6e-07
-1.16e-05	-7.18e-06	1.25e-07	8e-07			-1.16e-05	-7.18e-06	6.5e-08	6e-07
-1.16e-05	-7.01e-06	1.3e-07	8e-07			-1.16e-05	-7.01e-06	7.5e-08	6e-07
-1.16e-05	-6.84e-06	1.35e-07	8e-07			-1.16e-05	-6.84e-06	7.5e-08	6e-07
-1.16e-05	-6.67e-06	8.5e-08	8e-07			-1.16e-05	-6.67e-06	7.5e-08	6e-07
-1.16e-05	-6.5e-06	9e-08	8e-07			-1.16e-05	-6.5e-06	7.5e-08	6e-07
-1.16e-05	-6.33e-06	9e-08	8e-07			-1.16e-05	-6.33e-06	9e-08	6e-07
-1.16e-05	-6.16e-06	9e-08	8e-07			-1.16e-05	-6.16e-06	1.05e-07	6e-07
-1.16e-05	-5.99e-06	1e-07	8e-07			-1.16e-05	-5.99e-06	9.5e-08	6e-07
-1.16e-05	-5.82e-06	9e-08	8e-07			-1.16e-05	-5.82e-06	1.35e-07	6e-07
-1.16e-05	-5.65e-06	1.3e-07	8e-07			-1.16e-05	-5.65e-06	6.5e-08	6e-07
-1.16e-05	-5.48e-06	1.3e-07	8e-07			-1.16e-05	-5.48e-06	8e-08	6e-07
-1.16e-05	-5.31e-06	1.3e-07	8e-07			-1.16e-05	-5.31e-06	9.5e-08	6e-07
-1.16e-05	-5.14e-06	8e-08	8e-07			-1.16e-05	-5.14e-06	8.5e-08	6e-07
-1.16e-05	-4.97e-06	9e-08	8e-07			-1.16e-05	-4.97e-06	6.5e-08	6e-07
-1.16e-05	-4.8e-06	9e-08	8e-07			-1.16e-05	-4.8e-06	8e-08	6e-07
-1.16e-05	-4.63e-06	1e-07	8e-07			-1.16e-05	-4.63e-06	6.5e-08	6e-07
-1.16e-05	-4.46e-06	9.5e-08	8e-07			-1.16e-05	-4.46e-06	9e-08	6e-07
-1.16e-05	-4.29e-06	1.1e-07	8e-07			-1.16e-05	-4.29e-06	6.5e-08	6e-07
-1.16e-05	-4.12e-06	9e-08	8e-07			-1.16e-05	-4.12e-06	1.3e-07	6e-07
-1.16e-05	-3.95e-06	1.25e-07	8e-07			-1.16e-05	-3.95e-06	6e-08	6e-07
-1.16e-05	-3.78e-06	1.3e-07	8e-07			-1.16e-05	-3.78e-06	6e-08	6e-07
-1.16e-05	-3.61e-06	1.3e-07	8e-07			-1.16e-05	-3.61e-06	7.5e-08	6e-07
-1.16e-05	-3.44e-06	1.35e-07	8e-07			-1.16e-05	-3.44e-06	6.5e-08	6e-07
-1.16e-05	-3.27e-06	1.35e-07	8e-07			-1.16e-05	-3.27e-06	7.5e-08	6e-07
-1.16e-05	-3.1e-06	1.35e-07	8e-07			-1.16e-05	-3.1e-06	1.35e-07	6e-07
-1.16e-05	-2.93e-06	8e-08	8e-07			-1.16e-05	-2.93e-06	8.5e-08	6e-07
-1.16e-05	-2.76e-06	9e-08	8e-07			-1.16e-05	-2.76e-06	6e-08	6e-07
-1.16e-05	-2.59e-06	8.5e-08	8e-07			-1.16e-05	-2.59e-06	8.5e-08	6e-07
-1.16e-05	-2.42e-06	9.5e-08	8e-07			-1.16e-05	-2.42e-06	6e-08	6e-07
-1.16e-05	-2.25e-06	9e-08	8e-07			-1.16e-05	-2.25e-06	8.5e-08	6e-07
-1.16e-05	-2.08e-06	9e-08	8e-07			-1.16e-05	-2.08e-06	9e-08	6e-07
-1.16e-05	-1.91e-06	9.5e-08	8e-07			-1.16e-05	-1.91e-06	8e-08	6e-07
-1.16e-05	-1.74e-06	1e-07	8e-07			-1.16e-05	-1.74e-06	7.5e-08	6e-07
-1.16e-05	-1.57e-06	9.5e-08	8e-07			-1.16e-05	-1.57e-06	9e-08	6e-07
-1.16e-05	-1.4e-06	9.5e-08	8e-07			-1.16e-05	-1.4e-06	9.5e-08	6e-07
-1.16e-05	-1.23e-06	1.05e-07	8e-07			-1.16e-05	-1.23e-06	7.5e-08	6e-07
-1.16e-05	-1.06e-06	9.5e-08	8e-07			-1.16e-05	-1.06e-06	1e-07	6e-07
-1.16e-05	-8.9e-07	1.05e-07	8e-07			-1.16e-05	-8.9e-07	8e-08	6e-07
-1.16e-05	-7.2e-07	9.5e-08	8e-07			-1.16e-05	-7.2e-07	1.05e-07	6e-07
-1.16e-05	-5.5e-07	9e-08	8e-07			-1.16e-05	-5.5e-07	1.2e-07	6e-07
-1.16e-05	-3.8e-07	1.15e-07	8e-07			-1.16e-05	-3.8e-07	6e-08	6e-07
-1.16e-05	-2.1e-07	1.15e-07	8e-07			-1.16e-05	-2.1e-07	6e-08	6e-07
-1.16e-05	-4e-08	1.15e-07	8e-07			-1.16e-05	-4e-08	6e-08	6e-07
-1.16e-05	1.3e-07	1.15e-07	8e-07			-1.16e-05	1.3e-07	6e-08	6e-07
-1.16e-05	3e-07	1.15e-07	8e-07			-1.16e-05	3e-07	6e-08	6e-07
-1.16e-05	4.7e-07	1.15e-07	8e-07			-1.16e-05	4.7e-07	6e-08	6e-07
-1.16e-05	6.4e-07	9e-08	8e-07			-1.16e-05	6.4e-07	1.2e-07	6e-07
-1.16e-05	8.1e-07	1.05e-07	8e-07			-1.16e-05	8.1e-07	8e-08	6e-07
-1.16e-05	9.8e-07	1.1e-07	8e-07			-1.16e-05	9.8e-07	6.5e-08	6e-07
-1.16e-05	1.15e-06	9.5e-08	8e-07			-1.16e-05	1.15e-06	1e-07	6e-07
-1.16e-05	1.32e-06	1e-07	8e-07			-1.16e-05	1.32e-06	8.5e-08	6e-07
-1.16e-05	1.49e-06	1e-07	8e-07			-1.16e-05	1.49e-06	8e-08	6e-07
-1.16e-05	1.66e-06	9e-08	8e-07			-1.16e-05	1.66e-06	1e-07	6e-07
-1.16e-05	1.83e-06	9.5e-08	8e-07			-1.16e-05	1.83e-06	8.5e-08	6e-07
-1.16e-05	2e-06	1e-07	8e-07			-1.16e-05	2e-06	6.5e-08	6e-07
-1.16e-05	2.17e-06	9e-08	8e-07			-1.16e-05	2.17e-06	8.5e-08	6e-07
-1.16e-05	2.34e-06	9.5e-08	8e-07			-1.16e-05	2.34e-06	6.5e-08	6e-07
-1.16e-05	2.51e-06	9e-08	8e-07			-1.16e-05	2.51e-06	7.5e-08	6e-07
-1.16e-05	2.68e-06	9e-08	8e-07			-1.16e-05	2.68e-06	6.5e-08	6e-07
-1.16e-05	2.85e-06	8.5e-08	8e-07			-1.16e-05	2.85e-06	7.5e-08	6e-07
-1.16e-05	3.02e-06	8.5e-08	8e-07			-1.16e-05	3.02e-06	6.5e-08	6e-07
-1.16e-05	3.19e-06	1.3e-07	8e-07			-1.16e-05	3.19e-06	9.5e-08	6e-07
-1.16e-05	3.36e-06	1.3e-07	8e-07			-1.16e-05	3.36e-06	9e-08	6e-07
-1.16e-05	3.53e-06	1.35e-07	8e-07			-1.16e-05	3.53e-06	6e-08	6e-07
-1.16e-05	3.7e-06	1.3e-07	8e-07			-1.16e-05	3.7e-06	6.5e-08	6e-07
-1.16e-05	3.87e-06	1.25e-07	8e-07			-1.16e-05	3.87e-06	6.5e-08	6e-07
-1.16e-05	4.04e-06	1.2e-07	8e-07			-1.16e-05	4.04e-06	6.5e-08	6e-07
-1.16e-05	4.21e-06	1.05e-07	8e-07			-1.16e-05	4.21e-06	8.5e-08	6e-07
-1.16e-05	4.38e-06	1e-07	8e-07			-1.16e-05	4.38e-06	8.5e-08	6e-07
-1.16e-05	4.55e-06	9.5e-08	8e-07			-1.16e-05	4.55e-06	8.5e-08	6e-07
-1.16e-05	4.72e-06	1e-07	8e-07			-1.16e-05	4.72e-06	6e-08	6e-07
-1.16e-05	4.89e-06	9e-08	8e-07			-1.16e-05	4.89e-06	7.5e-08	6e-07
-1.16e-05	5.06e-06	9e-08	8e-07			-1.16e-05	5.06e-06	6e-08	6e-07
-1.16e-05	5.23e-06	1.35e-07	8e-07			-1.16e-05	5.23e-06	8.5e-08	6e-07
-1.16e-05	5.4e-06	1.3e-07	8e-07			-1.16e-05	5.4e-06	9e-08	6e-07
-1.16e-05	5.57e-06	1.3e-07	8e-07			-1.16e-05	5.57e-06	7.5e-08	6e-07
-1.16e-05	5.74e-06	1.25e-07	8e-07			-1.16e-05	5.74e-06	6.5e-08	6e-07
-1.16e-05	5.91e-06	1.15e-07	8e-07			-1.16e-05	5.91e-06	6.5e-08	6e-07
-1.16e-05	6.08e-06	1.05e-07	8e-07			-1.16e-05	6.08e-06	7.5e-08	6e-07
-1.16e-05	6.25e-06	8e-08	8e-07			-1.16e-05	6.25e-06	6e-08	6e-07
-1.16e-05	6.42e-06	9e-08	8e-07			-1.16e-05	6.42e-06	8e-08	6e-07
-1.16e-05	6.59e-06	8.5e-08	8e-07			-1.16e-05	6.59e-06	8e-08	6e-07
-1.16e-05	6.76e-06	1.35e-07	8e-07			-1.16e-05	6.76e-06	8.5e-08	6e-07
-1.16e-05	6.93e-06	1.35e-07	8e-07			-1.16e-05	6.93e-06	6.5e-08	6e-07
-1.16e-05	7.1e-06	1.3e-07	8e-07			-1.16e-05	7.1e-06	6.5e-08	6e-07
-1.16e-05	7.27e-06	1.15e-07	8e-07			-1.16e-05	7.27e-06	7.5e-08	6e-07
-1.16e-05	7.44e-06	1e-07	8e-07			-1.16e-05	7.44e-06	9e-08	6e-07
-1.16e-05	7.61e-06	8e-08	8e-07			-1.16e-05	7.61e-06	6e-08	6e-07
-1.16e-05	7.78e-06	9.5e-08	8e-07			-1.16e-05	7.78e-06	6e-08	6e-07
-1.16e-05	7.95e-06	8.5e-08	8e-07			-1.16e-05	7.95e-06	7.5e-08	6e-07
-1.16e-05	8.12e-06	1.35e-07	8e-07			-1.16e-05	8.12e-06	7.5e-08	6e-07
-1.16e-05	8.29e-06	1.3e-07	8e-07			-1.16e-05	8.29e-06	7.5e-08	6e-07
-1.16e-05	8.46e-06	9.5e-08	8e-07			-1.16e-05	8.46e-06	1.25e-07	6e-07
-1.16e-05	8.63e-06	1e-07	8e-07			-1.16e-05	8.63e-06	9e-08	6e-07
-1.16e-05	8.8e-06	8e-08	8e-07			-1.16e-05	8.8e-06	6e-08	6e-07
-1.16e-05	8.97e-06	9e-08	8e-07			-1.16e-05	8.97e-06	7.5e-08	6e-07
-1.16e-05	9.14e-06	1.35e-07	8e-07			-1.16e-05	9.14e-06	9e-08	6e-07
-1.16e-05	9.31e-06	1.35e-07	8e-07			-1.16e-05	9.31e-06	6.5e-08	6e-07
-1.16e-05	9.48e-06	1.2e-07	8e-07			-1.16e-05	9.48e-06	8e-08	6e-07
-1.143e-05	-9.56e-06	1.35e-07	8e-07			-1.143e-05	-9.56e-06	6e-08	6e-07
-1.143e-05	-9.39e-06	1.35e-07	8e-07			-1.143e-05	-9.39e-06	8.5e-08	6e-07
-1.143e-05	-9.22e-06	8.5e-08	8e-07			-1.143e-05	-9.22e-06	8.5e-08	6e-07
-1.143e-05	-9.05e-06	8e-08	8e-07			-1.143e-05	-9.05e-06	6e-08	6e-07
-1.143e-05	-8.88e-06	1.05e-07	8e-07			-1.143e-05	-8.88e-06	7.5e-08	6e-07
-1.143e-05	-8.71e-06	9.5e-08	8e-07			-1.143e-05	-8.71e-06	1.2e-07	6e-07
-1.143e-05	-8.54e-06	1.3e-07	8e-07			-1.143e-05	-8.54e-06	6.5e-08	6e-07
-1.143e-05	-8.37e-06	1.35e-07	8e-07			-1.143e-05	-8.37e-06	7.5e-08	6e-07
-1.143e-05	-8.2e-06	8.5e-08	8e-07			-1.143e-05	-8.2e-06	7.5e-08	6e-07
-1.143e-05	-8.03e-06	9.5e-08	8e-07			-1.143e-05	-8.03e-06	6e-08	6e-07
-1.143e-05	-7.86e-06	8e-08	8e-07			-1.143e-05	-7.86e-06	6e-08	6e-07
-1.143e-05	-7.69e-06	1e-07	8e-07			-1.143e-05	-7.69e-06	9e-08	6e-07
-1.143e-05	-7.52e-06	9.5e-08	8e-07			-1.143e-05	-7.52e-06	1.25e-07	6e-07
-1.143e-05	-7.35e-06	1.3e-07	8e-07			-1.143e-05	-7.35e-06	6.5e-08	6e-07
-1.143e-05	-7.18e-06	1.3e-07	8e-07			-1.143e-05	-7.18e-06	8.5e-08	6e-07
-1.143e-05	-7.01e-06	8.5e-08	8e-07			-1.143e-05	-7.01e-06	6.5e-08	6e-07
-1.143e-05	-6.84e-06	8.5e-08	8e-07			-1.143e-05	-6.84e-06	8.5e-08	6e-07
-1.143e-05	-6.67e-06	9e-08	8e-07			-1.143e-05	-6.67e-06	8.5e-08	6e-07
-1.143e-05	-6.5e-06	9.5e-08	8e-07			-1.143e-05	-6.5e-06	9e-08	6e-07
-1.143e-05	-6.33e-06	1.05e-07	8e-07			-1.143e-05	-6.33e-06	8e-08	6e-07
-1.143e-05	-6.16e-06	9e-08	8e-07			-1.143e-05	-6.16e-06	1.35e-07	6e-07
-1.143e-05	-5.99e-06	1.3e-07	8e-07			-1.143e-05	-5.99e-06	6.5e-08	6e-07
-1.143e-05	-5.82e-06	1.3e-07	8e-07			-1.143e-05	-5.82e-06	8e-08	6e-07
-1.143e-05	-5.65e-06	1.3e-07	8e-07			-1.143e-05	-5.65e-06	9.5e-08	6e-07
-1.143e-05	-5.48e-06	8.5e-08	8e-07			-1.143e-05	-5.48e-06	7.5e-08	6e-07
-1.143e-05	-5.31e-06	8e-08	8e-07			-1.143e-05	-5.31e-06	1e-07	6e-07
-1.143e-05	-5.14e-06	9e-08	8e-07			-1.143e-05	-5.14e-06	8.5e-08	6e-07
-1.143e-05	-4.97e-06	9.5e-08	8e-07			-1.143e-05	-4.97e-06	8.5e-08	6e-07
-1.143e-05	-4.8e-06	1e-07	8e-07			-1.143e-05	-4.8e-06	8.5e-08	6e-07
-1.143e-05	-4.63e-06	1.1e-07	8e-07			-1.143e-05	-4.63e-06	7.5e-08	6e-07
-1.143e-05	-4.46e-06	9e-08	8e-07			-1.143e-05	-4.46e-06	1.35e-07	6e-07
-1.143e-05	-4.29e-06	1.3e-07	8e-07			-1.143e-05	-4.29e-06	6e-08	6e-07
-1.143e-05	-4.12e-06	1.3e-07	8e-07			-1.143e-05	-4.12e-06	7.5e-08	6e-07
-1.143e-05	-3.95e-06	1.3e-07	8e-07			-1.143e-05	-3.95e-06	8.5e-08	6e-07
-1.143e-05	-3.78e-06	1.3e-07	8e-07			-1.143e-05	-3.78e-06	9.5e-08	6e-07
-1.143e-05	-3.61e-06	8.5e-08	8e-07			-1.143e-05	-3.61e-06	6.5e-08	6e-07
-1.143e-05	-3.44e-06	9e-08	8e-07			-1.143e-05	-3.44e-06	6e-08	6e-07
-1.143e-05	-3.27e-06	8.5e-08	8e-07			-1.143e-05	-3.27e-06	8.5e-08	6e-07
-1.143e-05	-3.1e-06	9.5e-08	8e-07			-1.143e-05	-3.1e-06	6.5e-08	6e-07
-1.143e-05	-2.93e-06	1e-07	8e-07			-1.143e-05	-2.93e-06	6e-08	6e-07
-1.143e-05	-2.76e-06	9.5e-08	8e-07			-1.143e-05	-2.76e-06	8e-08	6e-07
-1.143e-05	-2.59e-06	9e-08	8e-07			-1.143e-05	-2.59e-06	1e-07	6e-07
-1.143e-05	-2.42e-06	9.5e-08	8e-07			-1.143e-05	-2.42e-06	9.5e-08	6e-07
-1.143e-05	-2.25e-06	9.5e-08	8e-07			-1.143e-05	-2.25e-06	1e-07	6e-07
-1.143e-05	-2.08e-06	9e-08	8e-07			-1.143e-05	-2.08e-06	1.2e-07	6e-07
-1.143e-05	-1.91e-06	1.15e-07	8e-07			-1.143e-05	-1.91e-06	6.5e-08	6e-07
-1.143e-05	-1.74e-06	1.2e-07	8e-07			-1.143e-05	-1.74e-06	6.5e-08	6e-07
-1.143e-05	-1.57e-06	9e-08	8e-07			-1.143e-05	-1.57e-06	1.35e-07	6e-07
-1.143e-05	-1.4e-06	1.25e-07	8e-07			-1.143e-05	-1.4e-06	6e-08	6e-07
-1.143e-05	-1.23e-06	1.25e-07	8e-07			-1.143e-05	-1.23e-06	6.5e-08	6e-07
-1.143e-05	-1.06e-06	1.3e-07	8e-07			-1.143e-05	-1.06e-06	6e-08	6e-07
-1.143e-05	-8.9e-07	1.3e-07	8e-07			-1.143e-05	-8.9e-07	6e-08	6e-07
-1.143e-05	-7.2e-07	1.3e-07	8e-07			-1.143e-05	-7.2e-07	6.5e-08	6e-07
-1.143e-05	-5.5e-07	1.3e-07	8e-07			-1.143e-05	-5.5e-07	6.5e-08	6e-07
-1.143e-05	-3.8e-07	1.3e-07	8e-07			-1.143e-05	-3.8e-07	6.5e-08	6e-07
-1.143e-05	-2.1e-07	1.3e-07	8e-07			-1.143e-05	-2.1e-07	6.5e-08	6e-07
-1.143e-05	-4e-08	1.3e-07	8e-07			-1.143e-05	-4e-08	7.5e-08	6e-07
-1.143e-05	1.3e-07	1.3e-07	8e-07			-1.143e-05	1.3e-07	6.5e-08	6e-07
-1.143e-05	3e-07	1.3e-07	8e-07			-1.143e-05	3e-07	6.5e-08	6e-07
-1.143e-05	4.7e-07	1.3e-07	8e-07			-1.143e-05	4.7e-07	6.5e-08	6e-07
-1.143e-05	6.4e-07	1.3e-07	8e-07			-1.143e-05	6.4e-07	6.5e-08	6e-07
-1.143e-05	8.1e-07	1.3e-07	8e-07			-1.143e-05	8.1e-07	6.5e-08	6e-07
-1.143e-05	9.8e-07	1.3e-07	8e-07			-1.143e-05	9.8e-07	6e-08	6e-07
-1.143e-05	1.15e-06	1.3e-07	8e-07			-1.143e-05	1.15e-06	6e-08	6e-07
-1.143e-05	1.32e-06	1.25e-07	8e-07			-1.143e-05	1.32e-06	6.5e-08	6e-07
-1.143e-05	1.49e-06	1.25e-07	8e-07			-1.143e-05	1.49e-06	6e-08	6e-07
-1.143e-05	1.66e-06	1.2e-07	8e-07			-1.143e-05	1.66e-06	6.5e-08	6e-07
-1.143e-05	1.83e-06	1.2e-07	8e-07			-1.143e-05	1.83e-06	6e-08	6e-07
-1.143e-05	2e-06	1.15e-07	8e-07			-1.143e-05	2e-06	6e-08	6e-07
-1.143e-05	2.17e-06	1.05e-07	8e-07			-1.143e-05	2.17e-06	8e-08	6e-07
-1.143e-05	2.34e-06	1.05e-07	8e-07			-1.143e-05	2.34e-06	7.5e-08	6e-07
-1.143e-05	2.51e-06	9.5e-08	8e-07			-1.143e-05	2.51e-06	9e-08	6e-07
-1.143e-05	2.68e-06	9.5e-08	8e-07			-1.143e-05	2.68e-06	8.5e-08	6e-07
-1.143e-05	2.85e-06	9e-08	8e-07			-1.143e-05	2.85e-06	9e-08	6e-07
-1.143e-05	3.02e-06	9e-08	8e-07			-1.143e-05	3.02e-06	8e-08	6e-07
-1.143e-05	3.19e-06	9e-08	8e-07			-1.143e-05	3.19e-06	7.5e-08	6e-07
-1.143e-05	3.36e-06	8.5e-08	8e-07			-1.143e-05	3.36e-06	8e-08	6e-07
-1.143e-05	3.53e-06	8e-08	8e-07			-1.143e-05	3.53e-06	8.5e-08	6e-07
-1.143e-05	3.7e-06	1.35e-07	8e-07			-1.143e-05	3.7e-06	8.5e-08	6e-07
-1.143e-05	3.87e-06	1.3e-07	8e-07			-1.143e-05	3.87e-06	9e-08	6e-07
-1.143e-05	4.04e-06	1.35e-07	8e-07			-1.143e-05	4.04e-06	6e-08	6e-07
-1.143e-05	4.21e-06	1.3e-07	8e-07			-1.143e-05	4.21e-06	6.5e-08	6e-07
-1.143e-05	4.38e-06	1.25e-07	8e-07			-1.143e-05	4.38e-06	6.5e-08	6e-07
-1.143e-05	4.55e-06	9e-08	8e-07			-1.143e-05	4.55e-06	1.3e-07	6e-07
-1.143e-05	4.72e-06	1.1e-07	8e-07			-1.143e-05	4.72e-06	6.5e-08	6e-07
-1.143e-05	4.89e-06	9.5e-08	8e-07			-1.143e-05	4.89e-06	9e-08	6e-07
-1.143e-05	5.06e-06	1e-07	8e-07			-1.143e-05	5.06e-06	6.5e-08	6e-07
-1.143e-05	5.23e-06	9.5e-08	8e-07			-1.143e-05	5.23e-06	6e-08	6e-07
-1.143e-05	5.4e-06	9e-08	8e-07			-1.143e-05	5.4e-06	6e-08	6e-07
-1.143e-05	5.57e-06	8.5e-08	8e-07			-1.143e-05	5.57e-06	6.5e-08	6e-07
-1.143e-05	5.74e-06	1.3e-07	8e-07			-1.143e-05	5.74e-06	9e-08	6e-07
-1.143e-05	5.91e-06	1.3e-07	8e-07			-1.143e-05	5.91e-06	7.5e-08	6e-07
-1.143e-05	6.08e-06	1.25e-07	8e-07			-1.143e-05	6.08e-06	6.5e-08	6e-07
-1.143e-05	6.25e-06	1.05e-07	8e-07			-1.143e-05	6.25e-06	9e-08	6e-07
-1.143e-05	6.42e-06	1e-07	8e-07			-1.143e-05	6.42e-06	8.5e-08	6e-07
-1.143e-05	6.59e-06	9.5e-08	8e-07			-1.143e-05	6.59e-06	8e-08	6e-07
-1.143e-05	6.76e-06	9.5e-08	8e-07			-1.143e-05	6.76e-06	6e-08	6e-07
-1.143e-05	6.93e-06	8.5e-08	8e-07			-1.143e-05	6.93e-06	7.5e-08	6e-07
-1.143e-05	7.1e-06	1.3e-07	8e-07			-1.143e-05	7.1e-06	9.5e-08	6e-07
-1.143e-05	7.27e-06	1.35e-07	8e-07			-1.143e-05	7.27e-06	6e-08	6e-07
-1.143e-05	7.44e-06	1.25e-07	8e-07			-1.143e-05	7.44e-06	6.5e-08	6e-07
-1.143e-05	7.61e-06	9.5e-08	8e-07			-1.143e-05	7.61e-06	1.1e-07	6e-07
-1.143e-05	7.78e-06	9e-08	8e-07			-1.143e-05	7.78e-06	1.05e-07	6e-07
-1.143e-05	7.95e-06	1e-07	8e-07			-1.143e-05	7.95e-06	6e-08	6e-07
-1.143e-05	8.12e-06	9e-08	8e-07			-1.143e-05	8.12e-06	6.5e-08	6e-07
-1.143e-05	8.29e-06	1.35e-07	8e-07			-1.143e-05	8.29e-06	8.5e-08	6e-07
-1.143e-05	8.46e-06	1.35e-07	8e-07			-1.143e-05	8.46e-06	6e-08	6e-07
-1.143e-05	8.63e-06	1.25e-07	8e-07			-1.143e-05	8.63e-06	6.5e-08	6e-07
-1.143e-05	8.8e-06	1.05e-07	8e-07			-1.143e-05	8.8e-06	8.5e-08	6e-07
-1.143e-05	8.97e-06	8e-08	8e-07			-1.143e-05	8.97e-06	6e-08	6e-07
-1.143e-05	9.14e-06	9.5e-08	8e-07			-1.143e-05	9.14e-06	6.5e-08	6e-07
-1.143e-05	9.31e-06	8.5e-08	8e-07			-1.143e-05	9.31e-06	7.5e-08	6e-07
-1.143e-05	9.48e-06	1.3e-07	8e-07			-1.143e-05	9.48e-06	9e-08	6e-07
-1.143e-05	9.65e-06	1.25e-07	8e-07			-1.143e-05	9.65e-06	7.5e-08	6e-07
-1.126e-05	-9.9e-06	1.25e-07	8e-07			-1.126e-05	-9.9e-06	6.5e-08	6e-07
-1.126e-05	-9.73e-06	1.3e-07	8e-07			-1.126e-05	-9.73e-06	8e-08	6e-07
-1.126e-05	-9.56e-06	1.35e-07	8e-07			-1.126e-05	-9.56e-06	9e-08	6e-07
-1.126e-05	-9.39e-06	9e-08	8e-07			-1.126e-05	-9.39e-06	7.5e-08	6e-07
-1.126e-05	-9.22e-06	8e-08	8e-07			-1.126e-05	-9.22e-06	6e-08	6e-07
-1.126e-05	-9.05e-06	1.05e-07	8e-07			-1.126e-05	-9.05e-06	8e-08	6e-07
-1.126e-05	-8.88e-06	1.2e-07	8e-07			-1.126e-05	-8.88e-06	7.5e-08	6e-07
-1.126e-05	-8.71e-06	1.35e-07	8e-07			-1.126e-05	-8.71e-06	6e-08	6e-07
-1.126e-05	-8.54e-06	1.35e-07	8e-07			-1.126e-05	-8.54e-06	8e-08	6e-07
-1.126e-05	-8.37e-06	8.5e-08	8e-07			-1.126e-05	-8.37e-06	8e-08	6e-07
-1.126e-05	-8.2e-06	9e-08	8e-07			-1.126e-05	-8.2e-06	8.5e-08	6e-07
-1.126e-05	-8.03e-06	8e-08	8e-07			-1.126e-05	-8.03e-06	6.5e-08	6e-07
-1.126e-05	-7.86e-06	9.5e-08	8e-07			-1.126e-05	-7.86e-06	1.1e-07	6e-07
-1.126e-05	-7.69e-06	1.25e-07	8e-07			-1.126e-05	-7.69e-06	6.5e-08	6e-07
-1.126e-05	-7.52e-06	1.35e-07	8e-07			-1.126e-05	-7.52e-06	6e-08	6e-07
-1.126e-05	-7.35e-06	1.35e-07	8e-07			-1.126e-05	-7.35e-06	8e-08	6e-07
-1.126e-05	-7.18e-06	9e-08	8e-07			-1.126e-05	-7.18e-06	6e-08	6e-07
-1.126e-05	-7.01e-06	9.5e-08	8e-07			-1.126e-05	-7.01e-06	6.5e-08	6e-07
-1.126e-05	-6.84e-06	8e-08	8e-07			-1.126e-05	-6.84e-06	6e-08	6e-07
-1.126e-05	-6.67e-06	9.5e-08	8e-07			-1.126e-05	-6.67e-06	1e-07	6e-07
-1.126e-05	-6.5e-06	1.2e-07	8e-07			-1.126e-05	-6.5e-06	6.5e-08	6e-07
-1.126e-05	-6.33e-06	1.3e-07	8e-07			-1.126e-05	-6.33e-06	6e-08	6e-07
-1.126e-05	-6.16e-06	1.35e-07	8e-07			-1.126e-05	-6.16e-06	6e-08	6e-07
-1.126e-05	-5.99e-06	1.3e-07	8e-07			-1.126e-05	-5.99e-06	9.5e-08	6e-07
-1.126e-05	-5.82e-06	8.5e-08	8e-07			-1.126e-05	-5.82e-06	7.5e-08	6e-07
-1.126e-05	-5.65e-06	9e-08	8e-07			-1.126e-05	-5.65e-06	7.5e-08	6e-07
-1.126e-05	-5.48e-06	1e-07	8e-07			-1.126e-05	-5.48e-06	6e-08	6e-07
-1.126e-05	-5.31e-06	9e-08	8e-07			-1.126e-05	-5.31e-06	1e-07	6e-07
-1.126e-05	-5.14e-06	9.5e-08	8e-07			-1.126e-05	-5.14e-06	1e-07	6e-07
-1.126e-05	-4.97e-06	9e-08	8e-07			-1.126e-05	-4.97e-06	1.3e-07	6e-07
-1.126e-05	-4.8e-06	1.25e-07	8e-07			-1.126e-05	-4.8e-06	6.5e-08	6e-07
-1.126e-05	-4.63e-06	1.3e-07	8e-07			-1.126e-05	-4.63e-06	6.5e-08	6e-07
-1.126e-05	-4.46e-06	1.3e-07	8e-07			-1.126e-05	-4.46e-06	8e-08	6e-07
-1.126e-05	-4.29e-06	1.35e-07	8e-07			-1.126e-05	-4.29e-06	7.5e-08	6e-07
-1.126e-05	-4.12e-06	8.5e-08	8e-07			-1.126e-05	-4.12e-06	6.5e-08	6e-07
-1.126e-05	-3.95e-06	9e-08	8e-07			-1.126e-05	-3.95e-06	6e-08	6e-07
-1.126e-05	-3.78e-06	8e-08	8e-07			-1.126e-05	-3.78e-06	1e-07	6e-07
-1.126e-05	-3.61e-06	9e-08	8e-07			-1.126e-05	-3.61e-06	8e-08	6e-07
-1.126e-05	-3.44e-06	1e-07	8e-07			-1.126e-05	-3.44e-06	6.5e-08	6e-07
-1.126e-05	-3.27e-06	9e-08	8e-07			-1.126e-05	-3.27e-06	1e-07	6e-07
-1.126e-05	-3.1e-06	9.5e-08	8e-07			-1.126e-05	-3.1e-06	9.5e-08	6e-07
-1.126e-05	-2.93e-06	1.05e-07	8e-07			-1.126e-05	-2.93e-06	8e-08	6e-07
-1.126e-05	-2.76e-06	1.15e-07	8e-07			-1.126e-05	-2.76e-06	6.5e-08	6e-07
-1.126e-05	-2.59e-06	1.2e-07	8e-07			-1.126e-05	-2.59e-06	6.5e-08	6e-07
-1.126e-05	-2.42e-06	1.25e-07	8e-07			-1.126e-05	-2.42e-06	6e-08	6e-07
-1.126e-05	-2.25e-06	1.3e-07	8e-07			-1.126e-05	-2.25e-06	6e-08	6e-07
-1.126e-05	-2.08e-06	1.3e-07	8e-07			-1.126e-05	-2.08e-06	6.5e-08	6e-07
-1.126e-05	-1.91e-06	1.3e-07	8e-07			-1.126e-05	-1.91e-06	7.5e-08	6e-07
-1.126e-05	-1.74e-06	1.35e-07	8e-07			-1.126e-05	-1.74e-06	6e-08	6e-07
-1.126e-05	-1.57e-06	1.35e-07	8e-07			-1.126e-05	-1.57e-06	6.5e-08	6e-07
-1.126e-05	-1.4e-06	1.3e-07	8e-07			-1.126e-05	-1.4e-06	8.5e-08	6e-07
-1.126e-05	-1.23e-06	1.3e-07	8e-07			-1.126e-05	-1.23e-06	9e-08	6e-07
-1.126e-05	-1.06e-06	1.35e-07	8e-07			-1.126e-05	-1.06e-06	7.5e-08	6e-07
-1.126e-05	-8.9e-07	1.3e-07	8e-07			-1.126e-05	-8.9e-07	9.5e-08	6e-07
-1.126e-05	-7.2e-07	1.35e-07	8e-07			-1.126e-05	-7.2e-07	8e-08	6e-07
-1.126e-05	-5.5e-07	1.35e-07	8e-07			-1.126e-05	-5.5e-07	1.35e-07	6e-07
-1.126e-05	-3.8e-07	1.35e-07	8e-07			-1.126e-05	-3.8e-07	1.35e-07	6e-07
-1.126e-05	-2.1e-07	1.35e-07	8e-07			-1.126e-05	-2.1e-07	1.35e-07	6e-07
-1.126e-05	-4e-08	1.35e-07	8e-07			-1.126e-05	-4e-08	1.35e-07	6e-07
-1.126e-05	1.3e-07	1.35e-07	8e-07			-1.126e-05	1.3e-07	1.35e-07	6e-07
-1.126e-05	3e-07	1.35e-07	8e-07			-1.126e-05	3e-07	1.35e-07	6e-07
-1.126e-05	4.7e-07	1.35e-07	8e-07			-1.126e-05	4.7e-07	1.35e-07	6e-07
-1.126e-05	6.4e-07	1.35e-07	8e-07			-1.126e-05	6.4e-07	1.35e-07	6e-07
-1.126e-05	8.1e-07	1.35e-07	8e-07			-1.126e-05	8.1e-07	8e-08	6e-07
-1.126e-05	9.8e-07	1.3e-07	8e-07			-1.126e-05	9.8e-07	9.5e-08	6e-07
-1.126e-05	1.15e-06	1.35e-07	8e-07			-1.126e-05	1.15e-06	7.5e-08	6e-07
-1.126e-05	1.32e-06	1.3e-07	8e-07			-1.126e-05	1.32e-06	9e-08	6e-07
-1.126e-05	1.49e-06	1.35e-07	8e-07			-1.126e-05	1.49e-06	6.5e-08	6e-07
-1.126e-05	1.66e-06	1.35e-07	8e-07			-1.126e-05	1.66e-06	6e-08	6e-07
-1.126e-05	1.83e-06	1.3e-07	8e-07			-1.126e-05	1.83e-06	7.5e-08	6e-07
-1.126e-05	2e-06	1.3e-07	8e-07			-1.126e-05	2e-06	6.5e-08	6e-07
-1.126e-05	2.17e-06	1.3e-07	8e-07			-1.126e-05	2.17e-06	6e-08	6e-07
-1.126e-05	2.34e-06	1.25e-07	8e-07			-1.126e-05	2.34e-06	6.5e-08	6e-07
-1.126e-05	2.51e-06	9e-08	8e-07			-1.126e-05	2.51e-06	1.35e-07	6e-07
-1.126e-05	2.68e-06	1.2e-07	8e-07			-1.126e-05	2.68e-06	6e-08	6e-07
-1.126e-05	2.85e-06	9e-08	8e-07			-1.126e-05	2.85e-06	1.2e-07	6e-07
-1.126e-05	3.02e-06	9.5e-08	8e-07			-1.126e-05	3.02e-06	1e-07	6e-07
-1.126e-05	3.19e-06	9.5e-08	8e-07			-1.126e-05	3.19e-06	9e-08	6e-07
-1.126e-05	3.36e-06	9.5e-08	8e-07			-1.126e-05	3.36e-06	8e-08	6e-07
-1.126e-05	3.53e-06	1e-07	8e-07			-1.126e-05	3.53e-06	6e-08	6e-07
-1.126e-05	3.7e-06	9.5e-08	8e-07			-1.126e-05	3.7e-06	6e-08	6e-07
-1.126e-05	3.87e-06	9e-08	8e-07			-1.126e-05	3.87e-06	6.5e-08	6e-07
-1.126e-05	4.04e-06	8e-08	8e-07			-1.126e-05	4.04e-06	8.5e-08	6e-07
-1.126e-05	4.21e-06	1.35e-07	8e-07			-1.126e-05	4.21e-06	8e-08	6e-07
-1.126e-05	4.38e-06	1.3e-07	8e-07			-1.126e-05	4.38e-06	8.5e-08	6e-07
-1.126e-05	4.55e-06	1.3e-07	8e-07			-1.126e-05	4.55e-06	7.5e-08	6e-07
-1.126e-05	4.72e-06	1.3e-07	8e-07			-1.126e-05	4.72e-06	6e-08	6e-07
-1.126e-05	4.89e-06	9e-08	8e-07			-1.126e-05	4.89e-06	1.35e-07	6e-07
-1.126e-05	5.06e-06	1.05e-07	8e-07			-1.126e-05	5.06e-06	8.5e-08	6e-07
-1.126e-05	5.23e-06	1e-07	8e-07			-1.126e-05	5.23e-06	8e-08	6e-07
-1.126e-05	5.4e-06	9.5e-08	8e-07			-1.126e-05	5.4e-06	8e-08	6e-07
-1.126e-05	5.57e-06	9.5e-08	8e-07			-1.126e-05	5.57e-06	6.5e-08	6e-07
-1.126e-05	5.74e-06	8.5e-08	8e-07			-1.126e-05	5.74e-06	8e-08	6e-07
-1.126e-05	5.91e-06	8.5e-08	8e-07			-1.126e-05	5.91e-06	6.5e-08	6e-07
-1.126e-05	6.08e-06	1.3e-07	8e-07			-1.126e-05	6.08e-06	8.5e-08	6e-07
-1.126e-05	6.25e-06	1.3e-07	8e-07			-1.126e-05	6.25e-06	7.5e-08	6e-07
-1.126e-05	6.42e-06	1.25e-07	8e-07			-1.126e-05	6.42e-06	6e-08	6e-07
-1.126e-05	6.59e-06	1.05e-07	8e-07			-1.126e-05	6.59e-06	8.5e-08	6e-07
-1.126e-05	6.76e-06	9e-08	8e-07			-1.126e-05	6.76e-06	1.05e-07	6e-07
-1.126e-05	6.93e-06	9.5e-08	8e-07			-1.126e-05	6.93e-06	7.5e-08	6e-07
-1.126e-05	7.1e-06	8e-08	8e-07			-1.126e-05	7.1e-06	1e-07	6e-07
-1.126e-05	7.27e-06	8.5e-08	8e-07			-1.126e-05	7.27e-06	6.5e-08	6e-07
-1.126e-05	7.44e-06	1.3e-07	8e-07			-1.126e-05	7.44e-06	9e-08	6e-07
-1.126e-05	7.61e-06	1.3e-07	8e-07			-1.126e-05	7.61e-06	6.5e-08	6e-07
-1.126e-05	7.78e-06	1.15e-07	8e-07			-1.126e-05	7.78e-06	7.5e-08	6e-07
-1.126e-05	7.95e-06	9.5e-08	8e-07			-1.126e-05	7.95e-06	1e-07	6e-07
-1.126e-05	8.12e-06	8e-08	8e-07			-1.126e-05	8.12e-06	6e-08	6e-07
-1.126e-05	8.29e-06	9e-08	8e-07			-1.126e-05	8.29e-06	7.5e-08	6e-07
-1.126e-05	8.46e-06	8e-08	8e-07			-1.126e-05	8.46e-06	8.5e-08	6e-07
-1.126e-05	8.63e-06	1.3e-07	8e-07			-1.126e-05	8.63e-06	8.5e-08	6e-07
-1.126e-05	8.8e-06	1.25e-07	8e-07			-1.126e-05	8.8e-06	7.5e-08	6e-07
-1.126e-05	8.97e-06	1.05e-07	8e-07			-1.126e-05	8.97e-06	9e-08	6e-07
-1.126e-05	9.14e-06	1e-07	8e-07			-1.126e-05	9.14e-06	8e-08	6e-07
-1.126e-05	9.31e-06	9e-08	8e-07			-1.126e-05	9.31e-06	8.5e-08	6e-07
-1.126e-05	9.48e-06	9e-08	8e-07			-1.126e-05	9.48e-06	6e-08	6e-07
-1.126e-05	9.65e-06	1.35e-07	8e-07			-1.126e-05	9.65e-06	7.5e-08	6e-07
-1.126e-05	9.82e-06	1.3e-07	8e-07			-1.126e-05	9.82e-06	6.5e-08	6e-07
-1.109e-05	-1.007e-05	1.2e-07	8e-07			-1.109e-05	-1.007e-05	8e-08	6e-07
-1.109e-05	-9.9e-06	1.3e-07	8e-07			-1.109e-05	-9.9e-06	8.5e-08	6e-07
-1.109e-05	-9.73e-06	8e-08	8e-07			-1.109e-05	-9.73e-06	8.5e-08	6e-07
-1.109e-05	-9.56e-06	9.5e-08	8e-07			-1.109e-05	-9.56e-06	6e-08	6e-07
-1.109e-05	-9.39e-06	8e-08	8e-07			-1.109e-05	-9.39e-06	6e-08	6e-07
-1.109e-05	-9.22e-06	1.05e-07	8e-07			-1.109e-05	-9.22e-06	8.5e-08	6e-07
-1.109e-05	-9.05e-06	1.25e-07	8e-07			-1.109e-05	-9.05e-06	6.5e-08	6e-07
-1.109e-05	-8.88e-06	1.35e-07	8e-07			-1.109e-05	-8.88e-06	6.5e-08	6e-07
-1.109e-05	-8.71e-06	1.2e-07	8e-07			-1.109e-05	-8.71e-06	1.25e-07	6e-07
-1.109e-05	-8.54e-06	8e-08	8e-07			-1.109e-05	-8.54e-06	1e-07	6e-07
-1.109e-05	-8.37e-06	8e-08	8e-07			-1.109e-05	-8.37e-06	6e-08	6e-07
-1.109e-05	-8.2e-06	1.05e-07	8e-07			-1.109e-05	-8.2e-06	7.5e-08	6e-07
-1.109e-05	-8.03e-06	1.05e-07	8e-07			-1.109e-05	-8.03e-06	9.5e-08	6e-07
-1.109e-05	-7.86e-06	1.3e-07	8e-07			-1.109e-05	-7.86e-06	6.5e-08	6e-07
-1.109e-05	-7.69e-06	1.3e-07	8e-07			-1.109e-05	-7.69e-06	9e-08	6e-07
-1.109e-05	-7.52e-06	8.5e-08	8e-07			-1.109e-05	-7.52e-06	6.5e-08	6e-07
-1.109e-05	-7.35e-06	9e-08	8e-07			-1.109e-05	-7.35e-06	7.5e-08	6e-07
-1.109e-05	-7.18e-06	9e-08	8e-07			-1.109e-05	-7.18e-06	9e-08	6e-07
-1.109e-05	-7.01e-06	9.5e-08	8e-07			-1.109e-05	-7.01e-06	9.5e-08	6e-07
-1.109e-05	-6.84e-06	1e-07	8e-07			-1.109e-05	-6.84e-06	1e-07	6e-07
-1.109e-05	-6.67e-06	1.25e-07	8e-07			-1.109e-05	-6.67e-06	6.5e-08	6e-07
-1.109e-05	-6.5e-06	1.3e-07	8e-07			-1.109e-05	-6.5e-06	7.5e-08	6e-07
-1.109e-05	-6.33e-06	1.35e-07	8e-07			-1.109e-05	-6.33e-06	7.5e-08	6e-07
-1.109e-05	-6.16e-06	8e-08	8e-07			-1.109e-05	-6.16e-06	8.5e-08	6e-07
-1.109e-05	-5.99e-06	8e-08	8e-07			-1.109e-05	-5.99e-06	1e-07	6e-07
-1.109e-05	-5.82e-06	1e-07	8e-07			-1.109e-05	-5.82e-06	6e-08	6e-07
-1.109e-05	-5.65e-06	9e-08	8e-07			-1.109e-05	-5.65e-06	1e-07	6e-07
-1.109e-05	-5.48e-06	1.1e-07	8e-07			-1.109e-05	-5.48e-06	6.5e-08	6e-07
-1.109e-05	-5.31e-06	1.2e-07	8e-07			-1.109e-05	-5.31e-06	6e-08	6e-07
-1.109e-05	-5.14e-06	1.25e-07	8e-07			-1.109e-05	-5.14e-06	6.5e-08	6e-07
-1.109e-05	-4.97e-06	1.3e-07	8e-07			-1.109e-05	-4.97e-06	7.5e-08	6e-07
-1.109e-05	-4.8e-06	1.3e-07	8e-07			-1.109e-05	-4.8e-06	8.5e-08	6e-07
-1.109e-05	-4.63e-06	1.35e-07	8e-07			-1.109e-05	-4.63e-06	8e-08	6e-07
-1.109e-05	-4.46e-06	8.5e-08	8e-07			-1.109e-05	-4.46e-06	7.5e-08	6e-07
-1.109e-05	-4.29e-06	8.5e-08	8e-07			-1.109e-05	-4.29e-06	8.5e-08	6e-07
-1.109e-05	-4.12e-06	9e-08	8e-07			-1.109e-05	-4.12e-06	8e-08	6e-07
-1.109e-05	-3.95e-06	1e-07	8e-07			-1.109e-05	-3.95e-06	6.5e-08	6e-07
-1.109e-05	-3.78e-06	9.5e-08	8e-07			-1.109e-05	-3.78e-06	9e-08	6e-07
-1.109e-05	-3.61e-06	1.05e-07	8e-07			-1.109e-05	-3.61e-06	7.5e-08	6e-07
-1.109e-05	-3.44e-06	9e-08	8e-07			-1.109e-05	-3.44e-06	1.2e-07	6e-07
-1.109e-05	-3.27e-06	1.2e-07	8e-07			-1.109e-05	-3.27e-06	6.5e-08	6e-07
-1.109e-05	-3.1e-06	1.25e-07	8e-07			-1.109e-05	-3.1e-06	6e-08	6e-07
-1.109e-05	-2.93e-06	1.3e-07	8e-07			-1.109e-05	-2.93e-06	6e-08	6e-07
-1.109e-05	-2.76e-06	1.3e-07	8e-07			-1.109e-05	-2.76e-06	7.5e-08	6e-07
-1.109e-05	-2.59e-06	1.35e-07	8e-07			-1.109e-05	-2.59e-06	6e-08	6e-07
-1.109e-05	-2.42e-06	1.3e-07	8e-07			-1.109e-05	-2.42e-06	8.5e-08	6e-07
-1.109e-05	-2.25e-06	1.35e-07	8e-07			-1.109e-05	-2.25e-06	7.5e-08	6e-07
-1.109e-05	-2.08e-06	1.35e-07	8e-07			-1.109e-05	-2.08e-06	8e-08	6e-07
-1.109e-05	-1.91e-06	8.5e-08	8e-07			-1.109e-05	-1.91e-06	6.5e-08	6e-07
-1.109e-05	-1.74e-06	8e-08	8e-07			-1.109e-05	-1.74e-06	8.5e-08	6e-07
-1.109e-05	-1.57e-06	8.5e-08	8e-07			-1.109e-05	-1.57e-06	7.5e-08	6e-07
-1.109e-05	-1.4e-06	9e-08	8e-07			-1.109e-05	-1.4e-06	6e-08	6e-07
-1.109e-05	-1.23e-06	9e-08	8e-07			-1.109e-05	-1.23e-06	6.5e-08	6e-07
-1.109e-05	-1.06e-06	8e-08	8e-07			-1.109e-05	-1.06e-06	1e-07	6e-07
-1.109e-05	-8.9e-07	9e-08	8e-07			-1.109e-05	-8.9e-07	7.5e-08	6e-07
-1.109e-05	-7.2e-07	9.5e-08	8e-07			-1.109e-05	-7.2e-07	6e-08	6e-07
-1.109e-05	-5.5e-07	9.5e-08	8e-07			-1.109e-05	-5.5e-07	6e-08	6e-07
-1.109e-05	-3.8e-07	9.5e-08	8e-07			-1.109e-05	-3.8e-07	6.5e-08	6e-07
-1.109e-05	-2.1e-07	9.5e-08	8e-07			-1.109e-05	-2.1e-07	6.5e-08	6e-07
-1.109e-05	-4e-08	9.5e-08	8e-07			-1.109e-05	-4e-08	6.5e-08	6e-07
-1.109e-05	1.3e-07	9.5e-08	8e-07			-1.109e-05	1.3e-07	6.5e-08	6e-07
-1.109e-05	3e-07	9.5e-08	8e-07			-1.109e-05	3e-07	6.5e-08	6e-07
-1.109e-05	4.7e-07	9.5e-08	8e-07			-1.109e-05	4.7e-07	6e-08	6e-07
-1.109e-05	6.4e-07	9.5e-08	8e-07			-1.109e-05	6.4e-07	6e-08	6e-07
-1.109e-05	8.1e-07	9e-08	8e-07			-1.109e-05	8.1e-07	7.5e-08	6e-07
-1.109e-05	9.8e-07	9e-08	8e-07			-1.109e-05	9.8e-07	7.5e-08	6e-07
-1.109e-05	1.15e-06	8.5e-08	8e-07			-1.109e-05	1.15e-06	8.5e-08	6e-07
-1.109e-05	1.32e-06	8.5e-08	8e-07			-1.109e-05	1.32e-06	8e-08	6e-07
-1.109e-05	1.49e-06	9e-08	8e-07			-1.109e-05	1.49e-06	6e-08	6e-07
-1.109e-05	1.66e-06	8.5e-08	8e-07			-1.109e-05	1.66e-06	7.5e-08	6e-07
-1.109e-05	1.83e-06	8.5e-08	8e-07			-1.109e-05	1.83e-06	6.5e-08	6e-07
-1.109e-05	2e-06	1.35e-07	8e-07			-1.109e-05	2e-06	1.35e-07	6e-07
-1.109e-05	2.17e-06	1.3e-07	8e-07			-1.109e-05	2.17e-06	9.5e-08	6e-07
-1.109e-05	2.34e-06	1.3e-07	8e-07			-1.109e-05	2.34e-06	9e-08	6e-07
-1.109e-05	2.51e-06	1.3e-07	8e-07			-1.109e-05	2.51e-06	8e-08	6e-07
-1.109e-05	2.68e-06	1.3e-07	8e-07			-1.109e-05	2.68e-06	7.5e-08	6e-07
-1.109e-05	2.85e-06	1.3e-07	8e-07			-1.109e-05	2.85e-06	6.5e-08	6e-07
-1.109e-05	3.02e-06	1.25e-07	8e-07			-1.109e-05	3.02e-06	6.5e-08	6e-07
-1.109e-05	3.19e-06	9e-08	8e-07			-1.109e-05	3.19e-06	1.35e-07	6e-07
-1.109e-05	3.36e-06	1.15e-07	8e-07			-1.109e-05	3.36e-06	6.5e-08	6e-07
-1.109e-05	3.53e-06	1.1e-07	8e-07			-1.109e-05	3.53e-06	6.5e-08	6e-07
-1.109e-05	3.7e-06	1e-07	8e-07			-1.109e-05	3.7e-06	8e-08	6e-07
-1.109e-05	3.87e-06	9.5e-08	8e-07			-1.109e-05	3.87e-06	8e-08	6e-07
-1.109e-05	4.04e-06	9e-08	8e-07			-1.109e-05	4.04e-06	8.5e-08	6e-07
-1.109e-05	4.21e-06	9e-08	8e-07			-1.109e-05	4.21e-06	7.5e-08	6e-07
-1.109e-05	4.38e-06	9e-08	8e-07			-1.109e-05	4.38e-06	6e-08	6e-07
-1.109e-05	4.55e-06	8.5e-08	8e-07			-1.109e-05	4.55e-06	6.5e-08	6e-07
-1.109e-05	4.72e-06	1.35e-07	8e-07			-1.109e-05	4.72e-06	7.5e-08	6e-07
-1.109e-05	4.89e-06	1.35e-07	8e-07			-1.109e-05	4.89e-06	6e-08	6e-07
-1.109e-05	5.06e-06	1.3e-07	8e-07			-1.109e-05	5.06e-06	6.5e-08	6e-07
-1.109e-05	5.23e-06	1.25e-07	8e-07			-1.109e-05	5.23e-06	6e-08	6e-07
-1.109e-05	5.4e-06	1.15e-07	8e-07			-1.109e-05	5.4e-06	6e-08	6e-07
-1.109e-05	5.57e-06	9.5e-08	8e-07			-1.109e-05	5.57e-06	9.5e-08	6e-07
-1.109e-05	5.74e-06	9.5e-08	8e-07			-1.109e-05	5.74e-06	8e-08	6e-07
-1.109e-05	5.91e-06	9.5e-08	8e-07			-1.109e-05	5.91e-06	6.5e-08	6e-07
-1.109e-05	6.08e-06	9e-08	8e-07			-1.109e-05	6.08e-06	6e-08	6e-07
-1.109e-05	6.25e-06	1.35e-07	8e-07			-1.109e-05	6.25e-06	8.5e-08	6e-07
-1.109e-05	6.42e-06	1.35e-07	8e-07			-1.109e-05	6.42e-06	6.5e-08	6e-07
-1.109e-05	6.59e-06	1.3e-07	8e-07			-1.109e-05	6.59e-06	6.5e-08	6e-07
-1.109e-05	6.76e-06	9e-08	8e-07			-1.109e-05	6.76e-06	1.35e-07	6e-07
-1.109e-05	6.93e-06	1.1e-07	8e-07			-1.109e-05	6.93e-06	6.5e-08	6e-07
-1.109e-05	7.1e-06	8e-08	8e-07			-1.109e-05	7.1e-06	6e-08	6e-07
-1.109e-05	7.27e-06	9.5e-08	8e-07			-1.109e-05	7.27e-06	6.5e-08	6e-07
-1.109e-05	7.44e-06	9e-08	8e-07			-1.109e-05	7.44e-06	6e-08	6e-07
-1.109e-05	7.61e-06	1.3e-07	8e-07			-1.109e-05	7.61e-06	9.5e-08	6e-07
-1.109e-05	7.78e-06	1.35e-07	8e-07			-1.109e-05	7.78e-06	6e-08	6e-07
-1.109e-05	7.95e-06	1.25e-07	8e-07			-1.109e-05	7.95e-06	6.5e-08	6e-07
-1.109e-05	8.12e-06	1.05e-07	8e-07			-1.109e-05	8.12e-06	8.5e-08	6e-07
-1.109e-05	8.29e-06	8e-08	8e-07			-1.109e-05	8.29e-06	6e-08	6e-07
-1.109e-05	8.46e-06	9e-08	8e-07			-1.109e-05	8.46e-06	8e-08	6e-07
-1.109e-05	8.63e-06	9e-08	8e-07			-1.109e-05	8.63e-06	6e-08	6e-07
-1.109e-05	8.8e-06	1.35e-07	8e-07			-1.109e-05	8.8e-06	7.5e-08	6e-07
-1.109e-05	8.97e-06	1.3e-07	8e-07			-1.109e-05	8.97e-06	6.5e-08	6e-07
-1.109e-05	9.14e-06	9.5e-08	8e-07			-1.109e-05	9.14e-06	1.2e-07	6e-07
-1.109e-05	9.31e-06	1e-07	8e-07			-1.109e-05	9.31e-06	8.5e-08	6e-07
-1.109e-05	9.48e-06	9.5e-08	8e-07			-1.109e-05	9.48e-06	7.5e-08	6e-07
-1.109e-05	9.65e-06	9e-08	8e-07			-1.109e-05	9.65e-06	6.5e-08	6e-07
-1.109e-05	9.82e-06	1.3e-07	8e-07			-1.109e-05	9.82e-06	9.5e-08	6e-07
-1.109e-05	9.99e-06	1.3e-07	8e-07			-1.109e-05	9.99e-06	7.5e-08	6e-07
-1.092e-05	-1.024e-05	9.5e-08	8e-07			-1.092e-05	-1.024e-05	1.35e-07	6e-07
-1.092e-05	-1.007e-05	1.3e-07	8e-07			-1.092e-05	-1.007e-05	9e-08	6e-07
-1.092e-05	-9.9e-06	8.5e-08	8e-07			-1.092e-05	-9.9e-06	7.5e-08	6e-07
-1.092e-05	-9.73e-06	9e-08	8e-07			-1.092e-05	-9.73e-06	8e-08	6e-07
-1.092e-05	-9.56e-06	8e-08	8e-07			-1.092e-05	-9.56e-06	6.5e-08	6e-07
-1.092e-05	-9.39e-06	1.05e-07	8e-07			-1.092e-05	-9.39e-06	9e-08	6e-07
-1.092e-05	-9.22e-06	1.25e-07	8e-07			-1.092e-05	-9.22e-06	7.5e-08	6e-07
-1.092e-05	-9.05e-06	1.3e-07	8e-07			-1.092e-05	-9.05e-06	8.5e-08	6e-07
-1.092e-05	-8.88e-06	8e-08	8e-07			-1.092e-05	-8.88e-06	8.5e-08	6e-07
-1.092e-05	-8.71e-06	9.5e-08	8e-07			-1.092e-05	-8.71e-06	6e-08	6e-07
-1.092e-05	-8.54e-06	8e-08	8e-07			-1.092e-05	-8.54e-06	6e-08	6e-07
-1.092e-05	-8.37e-06	9.5e-08	8e-07			-1.092e-05	-8.37e-06	1.05e-07	6e-07
-1.092e-05	-8.2e-06	1.2e-07	8e-07			-1.092e-05	-8.2e-06	7.5e-08	6e-07
-1.092e-05	-8.03e-06	1.3e-07	8e-07			-1.092e-05	-8.03e-06	7.5e-08	6e-07
-1.092e-05	-7.86e-06	1.3e-07	8e-07			-1.092e-05	-7.86e-06	9.5e-08	6e-07
-1.092e-05	-7.69e-06	9e-08	8e-07			-1.092e-05	-7.69e-06	6e-08	6e-07
-1.092e-05	-7.52e-06	9e-08	8e-07			-1.092e-05	-7.52e-06	8e-08	6e-07
-1.092e-05	-7.35e-06	8e-08	8e-07			-1.092e-05	-7.35e-06	6e-08	6e-07
-1.092e-05	-7.18e-06	1.05e-07	8e-07			-1.092e-05	-7.18e-06	8e-08	6e-07
-1.092e-05	-7.01e-06	9e-08	8e-07			-1.092e-05	-7.01e-06	1.35e-07	6e-07
-1.092e-05	-6.84e-06	1.3e-07	8e-07			-1.092e-05	-6.84e-06	6.5e-08	6e-07
-1.092e-05	-6.67e-06	1.3e-07	8e-07			-1.092e-05	-6.67e-06	9e-08	6e-07
-1.092e-05	-6.5e-06	8.5e-08	8e-07			-1.092e-05	-6.5e-06	6.5e-08	6e-07
-1.092e-05	-6.33e-06	9e-08	8e-07			-1.092e-05	-6.33e-06	6.5e-08	6e-07
-1.092e-05	-6.16e-06	9e-08	8e-07			-1.092e-05	-6.16e-06	8.5e-08	6e-07
-1.092e-05	-5.99e-06	1e-07	8e-07			-1.092e-05	-5.99e-06	7.5e-08	6e-07
-1.092e-05	-5.82e-06	1e-07	8e-07			-1.092e-05	-5.82e-06	9e-08	6e-07
-1.092e-05	-5.65e-06	1.2e-07	8e-07			-1.092e-05	-5.65e-06	6.5e-08	6e-07
-1.092e-05	-5.48e-06	1.3e-07	8e-07			-1.092e-05	-5.48e-06	6e-08	6e-07
-1.092e-05	-5.31e-06	1.3e-07	8e-07			-1.092e-05	-5.31e-06	7.5e-08	6e-07
-1.092e-05	-5.14e-06	1.3e-07	8e-07			-1.092e-05	-5.14e-06	9e-08	6e-07
-1.092e-05	-4.97e-06	1.35e-07	8e-07			-1.092e-05	-4.97e-06	1.35e-07	6e-07
-1.092e-05	-4.8e-06	9e-08	8e-07			-1.092e-05	-4.8e-06	6e-08	6e-07
-1.092e-05	-4.63e-06	9e-08	8e-07			-1.092e-05	-4.63e-06	7.5e-08	6e-07
-1.092e-05	-4.46e-06	1e-07	8e-07			-1.092e-05	-4.46e-06	6e-08	6e-07
-1.092e-05	-4.29e-06	9.5e-08	8e-07			-1.092e-05	-4.29e-06	8.5e-08	6e-07
-1.092e-05	-4.12e-06	1e-07	8e-07			-1.092e-05	-4.12e-06	8.5e-08	6e-07
-1.092e-05	-3.95e-06	9e-08	8e-07			-1.092e-05	-3.95e-06	1.2e-07	6e-07
-1.092e-05	-3.78e-06	1.2e-07	8e-07			-1.092e-05	-3.78e-06	6.5e-08	6e-07
-1.092e-05	-3.61e-06	1.25e-07	8e-07			-1.092e-05	-3.61e-06	6.5e-08	6e-07
-1.092e-05	-3.44e-06	1.3e-07	8e-07			-1.092e-05	-3.44e-06	6.5e-08	6e-07
-1.092e-05	-3.27e-06	1.35e-07	8e-07			-1.092e-05	-3.27e-06	6e-08	6e-07
-1.092e-05	-3.1e-06	1.3e-07	8e-07			-1.092e-05	-3.1e-06	8.5e-08	6e-07
-1.092e-05	-2.93e-06	1.3e-07	8e-07			-1.092e-05	-2.93e-06	9.5e-08	6e-07
-1.092e-05	-2.76e-06	1.35e-07	8e-07			-1.092e-05	-2.76e-06	1.35e-07	6e-07
-1.092e-05	-2.59e-06	8e-08	8e-07			-1.092e-05	-2.59e-06	8.5e-08	6e-07
-1.092e-05	-2.42e-06	9e-08	8e-07			-1.092e-05	-2.42e-06	6e-08	6e-07
-1.092e-05	-2.25e-06	8.5e-08	8e-07			-1.092e-05	-2.25e-06	8.5e-08	6e-07
-1.092e-05	-2.08e-06	9e-08	8e-07			-1.092e-05	-2.08e-06	7.5e-08	6e-07
-1.092e-05	-1.91e-06	9.5e-08	8e-07			-1.092e-05	-1.91e-06	6.5e-08	6e-07
-1.092e-05	-1.74e-06	9e-08	8e-07			-1.092e-05	-1.74e-06	8.5e-08	6e-07
-1.092e-05	-1.57e-06	9e-08	8e-07			-1.092e-05	-1.57e-06	9e-08	6e-07
-1.092e-05	-1.4e-06	9.5e-08	8e-07			-1.092e-05	-1.4e-06	8e-08	6e-07
-1.092e-05	-1.23e-06	9.5e-08	8e-07			-1.092e-05	-1.23e-06	8.5e-08	6e-07
-1.092e-05	-1.06e-06	9e-08	8e-07			-1.092e-05	-1.06e-06	1e-07	6e-07
-1.092e-05	-8.9e-07	9.5e-08	8e-07			-1.092e-05	-8.9e-07	9e-08	6e-07
-1.092e-05	-7.2e-07	1e-07	8e-07			-1.092e-05	-7.2e-07	8e-08	6e-07
-1.092e-05	-5.5e-07	9.5e-08	8e-07			-1.092e-05	-5.5e-07	9.5e-08	6e-07
-1.092e-05	-3.8e-07	9.5e-08	8e-07			-1.092e-05	-3.8e-07	9.5e-08	6e-07
-1.092e-05	-2.1e-07	1e-07	8e-07			-1.092e-05	-2.1e-07	8.5e-08	6e-07
-1.092e-05	-4e-08	1e-07	8e-07			-1.092e-05	-4e-08	8.5e-08	6e-07
-1.092e-05	1.3e-07	1e-07	8e-07			-1.092e-05	1.3e-07	8.5e-08	6e-07
-1.092e-05	3e-07	1e-07	8e-07			-1.092e-05	3e-07	8.5e-08	6e-07
-1.092e-05	4.7e-07	9.5e-08	8e-07			-1.092e-05	4.7e-07	9.5e-08	6e-07
-1.092e-05	6.4e-07	1e-07	8e-07			-1.092e-05	6.4e-07	8e-08	6e-07
-1.092e-05	8.1e-07	9.5e-08	8e-07			-1.092e-05	8.1e-07	9e-08	6e-07
-1.092e-05	9.8e-07	9.5e-08	8e-07			-1.092e-05	9.8e-07	9e-08	6e-07
-1.092e-05	1.15e-06	1e-07	8e-07			-1.092e-05	1.15e-06	7.5e-08	6e-07
[truncated: 22,451 more rows]
